# Supplementary material for: 2-[(E)-2-(4-Eth­oxy­phen­yl)ethen­yl]-1-methyl­pyridinium 4-chloro­benzene­sulfonate monohydrate
Source: Acta Crystallogr Sect E Struct Rep Online. 2011 Jan 29;67(Pt 2):o515–6. doi: 10.1107/S1600536810053572 (PMC3051682; doi:10.1107/S1600536810053572)
Supplement: Supplementary file 2 [file e-67-0o515-Isup2.hkl]

# 
# h,k,l, Fc-squared, Fo-squared, sigma(Fo-squared) and status flag 
# 
data_I
_shelx_title ' mo_k4cnm               R =  New: P21/c' 
_shelx_refln_list_code          4 
_shelx_F_calc_maximum      148.50 
_exptl_crystal_F_000       944.00 
_reflns_d_resolution_high  0.6614 
 
loop_ 
 _symmetry_equiv_pos_as_xyz 
 'x, y, z' 
 '-x, y+1/2, -z+1/2' 
 '-x, -y, -z' 
 'x, -y-1/2, z-1/2' 
 
_cell_length_a     9.7568 
_cell_length_b     6.5284 
_cell_length_c    34.6568 
_cell_angle_alpha  90.000 
_cell_angle_beta  104.784 
_cell_angle_gamma  90.000 
 
_shelx_F_squared_multiplier     1.000 
 
loop_ 
 _refln_index_h 
 _refln_index_k 
 _refln_index_l 
 _refln_F_squared_calc 
 _refln_F_squared_meas 
 _refln_F_squared_sigma 
 _refln_observed_status 
   3   0   0     9873.48     8025.46    246.25 o 
   4   0   0     2551.73     2678.45     46.69 o 
   5   0   0     8017.19     8801.04    147.55 o 
   6   0   0     9049.16     9081.28    134.53 o 
   7   0   0     1221.25     1215.42     22.26 o 
   8   0   0      265.82      234.52      7.89 o 
   9   0   0      409.33      392.50     13.09 o 
  10   0   0      911.50      852.67     20.52 o 
  11   0   0      310.75      330.01     20.04 o 
  12   0   0      148.19      154.71     13.50 o 
  13   0   0      277.20      290.03     17.86 o 
  14   0   0        4.26        6.71      6.55 o 
   1   1   0       47.34       52.14      3.10 o 
   2   1   0     1101.92     1292.30     30.61 o 
   3   1   0     6536.71     7345.79    159.84 o 
   4   1   0      160.62      145.88      6.62 o 
   5   1   0      267.05      275.98      8.06 o 
   6   1   0       10.25        4.90      1.72 o 
   8   1   0      347.44      324.99     10.70 o 
   9   1   0        0.59       -3.33      2.15 o 
  10   1   0      115.24      117.07      6.69 o 
  11   1   0      187.66      183.60      7.41 o 
  12   1   0      655.44      648.90     15.06 o 
  13   1   0        2.20        0.37      3.96 o 
  14   1   0       34.92       37.34      6.35 o 
   0   2   0     3014.75     3333.62    105.14 o 
   1   2   0     1730.45     1969.59     45.74 o 
   2   2   0      132.16      157.30      8.16 o 
   4   2   0      715.35      729.18     12.98 o 
   5   2   0        4.89       12.44      1.98 o 
   6   2   0      185.67      163.57      5.24 o 
   7   2   0     1699.22     1715.33     22.72 o 
   8   2   0     2187.25     2099.03     27.55 o 
   9   2   0      133.83      143.24      6.19 o 
  10   2   0       11.96       26.80      4.51 o 
  11   2   0       17.55       20.07      3.50 o 
  12   2   0        1.93       -0.08      3.23 o 
  13   2   0       21.88       18.38      4.34 o 
   1   3   0       12.51       -0.43      1.71 o 
   2   3   0       11.39        1.25      1.32 o 
   3   3   0     1819.80     1890.90     31.63 o 
   4   3   0      319.19      325.73      9.27 o 
   5   3   0      954.49     1109.03     20.88 o 
   6   3   0      332.66      360.26     14.46 o 
   7   3   0       13.69       16.88      3.09 o 
   8   3   0      514.95      475.60     12.09 o 
   9   3   0        0.12       -0.16      2.88 o 
  10   3   0      108.12      109.17      7.99 o 
  11   3   0      250.00      269.68     12.40 o 
  12   3   0      188.41      207.74     21.13 o 
  13   3   0        3.14        3.63      4.64 o 
   0   4   0        5.77        6.47      3.33 o 
   1   4   0        6.61       15.11      3.23 o 
   2   4   0      494.04      474.50     10.03 o 
   3   4   0       13.05       15.89      2.71 o 
   4   4   0        2.85       -1.15      1.80 o 
   5   4   0       57.61       60.79      5.41 o 
   6   4   0      202.97      181.22      7.42 o 
   7   4   0      298.82      263.34      8.92 o 
   8   4   0       16.82       17.29      4.29 o 
   9   4   0       13.37        5.16      3.50 o 
  10   4   0        2.82        1.52      3.89 o 
  11   4   0        1.93        3.48      4.85 o 
  12   4   0      394.73      401.59     16.52 o 
  13   4   0        9.25       13.84      8.97 o 
   1   5   0      359.24      382.06      8.53 o 
   2   5   0     3054.57     3039.99     45.63 o 
   3   5   0     1513.63     1410.63     34.54 o 
   4   5   0     2869.97     2859.20     63.00 o 
   5   5   0      180.38      164.42      9.22 o 
   6   5   0      797.38      749.77     19.29 o 
   7   5   0      627.74      536.17     16.23 o 
   8   5   0      602.87      602.20     18.08 o 
   9   5   0      365.84      370.07     12.23 o 
  10   5   0       89.39       91.61      8.30 o 
  11   5   0        4.29        5.76      5.57 o 
  12   5   0       14.72       16.36      8.22 o 
   0   6   0       10.77       -1.69      4.38 o 
   1   6   0      128.43      115.74     12.82 o 
   2   6   0      863.07      860.56     17.18 o 
   3   6   0      844.71      814.96     27.55 o 
   4   6   0     1970.64     1976.71     37.56 o 
   5   6   0      200.64      210.85     10.83 o 
   6   6   0       25.70       23.56      8.82 o 
   7   6   0      431.97      439.98     17.68 o 
   8   6   0      648.63      607.47     21.93 o 
   9   6   0      833.12      870.07     28.22 o 
  10   6   0        1.68        3.11      4.89 o 
  11   6   0       49.59       52.08     10.72 o 
   1   7   0      701.05      678.43     17.88 o 
   2   7   0        6.49        0.36      3.87 o 
   3   7   0       48.77       36.54      5.81 o 
   4   7   0       64.80       58.42      7.19 o 
   5   7   0      173.42      179.20     13.73 o 
   6   7   0      237.20      267.07     15.39 o 
   7   7   0       35.19       42.51      7.66 o 
   8   7   0       98.41      117.74     16.77 o 
   9   7   0       14.27       16.32      8.51 o 
  10   7   0      215.73      233.94     22.85 o 
   0   8   0     1151.55     1259.89     40.42 o 
   1   8   0      690.06      680.75     26.80 o 
   2   8   0       75.89       77.89     10.34 o 
   3   8   0       13.13       12.28      5.59 o 
   4   8   0       25.13       44.56     16.52 o 
   5   8   0      262.97      275.00     19.16 o 
   6   8   0       56.01       60.77     10.71 o 
   7   8   0      431.41      428.06     53.76 o 
   8   8   0      216.32      273.33     26.86 o 
   1   9   0        8.87       14.21      6.23 o 
   2   9   0       21.78       20.87      8.05 o 
   3   9   0       40.56       28.43      9.42 o 
   4   9   0        4.11      -11.87      6.87 o 
   5   9   0       22.40       22.78     11.29 o 
 -14   1   1      133.00      148.35     10.33 o 
 -13   1   1      125.24      130.38      9.35 o 
 -12   1   1      115.17      111.19      6.84 o 
 -11   1   1        2.21       -1.18      2.61 o 
 -10   1   1        0.66       -4.69      2.34 o 
  -9   1   1      888.98      819.05     21.81 o 
  -8   1   1      302.43      308.54      9.03 o 
  -6   1   1        0.25        0.11      1.39 o 
  -5   1   1      617.21      699.63     14.02 o 
  -4   1   1     3644.34     4343.49     66.13 o 
  -3   1   1     7230.77     8473.86    183.62 o 
  -2   1   1     1003.30     1341.28     31.47 o 
  -1   1   1    11959.30    12749.58    272.23 o 
   0   1   1       64.34       73.00      5.09 o 
   1   1   1     9576.36    10098.77    216.05 o 
   2   1   1     1104.73     1084.16     26.27 o 
   3   1   1      335.25      381.85     12.10 o 
   4   1   1        2.41        2.72      1.12 o 
   5   1   1      494.84      655.63     10.77 o 
   6   1   1      435.68      436.37      9.22 o 
   8   1   1      296.12      294.95      7.53 o 
   9   1   1      479.14      449.58     10.04 o 
  10   1   1       86.54       88.88      5.26 o 
  11   1   1      259.23      242.57      8.85 o 
  12   1   1      164.86      167.42      7.99 o 
  13   1   1        7.07        6.96      4.66 o 
  14   1   1      101.26      110.27      9.05 o 
 -14   2   1       14.18       17.99      5.96 o 
 -13   2   1      100.62       99.36      6.92 o 
 -12   2   1       51.16       50.13      4.89 o 
 -11   2   1        7.83       10.09      3.08 o 
 -10   2   1     1067.97     1108.63     18.97 o 
  -9   2   1      747.52      808.66     14.67 o 
  -8   2   1      137.60      138.26      5.56 o 
  -7   2   1      469.77      499.21      9.02 o 
  -6   2   1     1536.16     1552.04     22.36 o 
  -5   2   1     1184.52     1108.98     16.40 o 
  -4   2   1    21555.29    23744.58    353.36 o 
  -3   2   1        1.44       -2.09      1.54 o 
  -2   2   1     2085.88     2071.56     98.98 o 
  -1   2   1      154.73      205.45      7.74 o 
   0   2   1     2887.23     3009.86     67.50 o 
   1   2   1    10785.00    11104.38    195.09 o 
   2   2   1     5201.41     5356.28    118.10 o 
   3   2   1      794.86      900.71     23.27 o 
   4   2   1      327.94      376.47      6.90 o 
   5   2   1        5.59        0.15      1.77 o 
   6   2   1     1846.29     1985.29     27.59 o 
   7   2   1       54.67       67.44      3.56 o 
   8   2   1        2.87        3.11      2.08 o 
   9   2   1        0.07        4.19      2.94 o 
  10   2   1       18.56       22.14      3.37 o 
  11   2   1      140.66      138.49      6.77 o 
  12   2   1       20.12        9.19      3.75 o 
  13   2   1        0.11        3.48      3.69 o 
 -13   3   1       65.70       67.17      9.45 o 
 -12   3   1       39.02       39.69      6.46 o 
 -11   3   1      110.11      115.56      8.84 o 
 -10   3   1       11.22       12.57      4.27 o 
  -9   3   1        0.58       -2.08      2.66 o 
  -8   3   1      308.92      265.93      8.91 o 
  -7   3   1      800.77      721.86     15.05 o 
  -6   3   1      472.39      421.16     10.21 o 
  -5   3   1       96.71       92.50      5.12 o 
  -4   3   1      124.86      105.39      6.34 o 
  -3   3   1       21.37        3.19      1.02 o 
  -2   3   1      287.56      210.22      6.23 o 
   0   3   1       68.40        0.90      2.39 o 
   1   3   1       12.07       14.60      1.83 o 
   2   3   1     1960.39     1995.12     29.98 o 
   3   3   1       22.68       37.35      3.69 o 
   4   3   1        8.68        0.73      1.84 o 
   5   3   1      553.77      635.53     13.86 o 
   6   3   1       63.65       87.89      5.09 o 
   7   3   1       71.60       61.30      5.65 o 
   8   3   1        0.13        2.30      2.71 o 
   9   3   1        0.19       -0.35      2.78 o 
  10   3   1        1.55       -6.20      3.10 o 
  11   3   1       63.84       61.94      7.98 o 
  12   3   1        0.98        0.72      4.77 o 
  13   3   1       29.87       37.19      6.46 o 
 -13   4   1     1132.59     1200.17    110.74 o 
 -12   4   1       35.50       29.87      6.25 o 
 -11   4   1      315.09      330.82     14.28 o 
 -10   4   1        1.89        8.57      3.86 o 
  -9   4   1      142.36      131.82      7.74 o 
  -8   4   1      633.51      571.44     17.28 o 
  -7   4   1        5.05       -1.25      2.49 o 
  -6   4   1        1.39        5.07      3.23 o 
  -5   4   1      512.16      476.47     18.19 o 
  -4   4   1        3.61       -1.11      1.46 o 
  -3   4   1        5.34        7.34      2.04 o 
  -2   4   1        9.58       13.67      2.14 o 
  -1   4   1      783.17      747.75     18.75 o 
   0   4   1     3646.48     4014.51     65.37 o 
   1   4   1      813.77      869.80     21.83 o 
   2   4   1        3.13        5.09      2.47 o 
   3   4   1      653.66      720.12     19.28 o 
   4   4   1      932.30      966.98     24.33 o 
   5   4   1      609.28      611.70     15.45 o 
   6   4   1      154.57      137.70      8.38 o 
   7   4   1        8.53        3.91      2.68 o 
   8   4   1     1062.62     1026.45     20.66 o 
   9   4   1       48.04       64.37      5.86 o 
  10   4   1      761.23      661.31     18.82 o 
  11   4   1       83.83      105.79      8.87 o 
  12   4   1       65.79       82.26      9.43 o 
 -12   5   1      417.25      451.08     19.60 o 
 -11   5   1       48.07       63.32      8.48 o 
 -10   5   1       20.43       13.71      5.08 o 
  -9   5   1       28.11       34.08      4.92 o 
  -8   5   1        0.42        2.61      3.89 o 
  -7   5   1       73.44       70.88      6.80 o 
  -6   5   1      444.71      464.81     14.45 o 
  -5   5   1      867.81      890.68     20.74 o 
  -4   5   1       34.50       25.25      4.17 o 
  -3   5   1      776.14      781.25     17.72 o 
  -2   5   1     1485.41     1558.40     25.82 o 
  -1   5   1       81.40       66.91      3.54 o 
   0   5   1       94.04      105.96      6.39 o 
   1   5   1      254.62      249.00      6.57 o 
   2   5   1      666.64      633.23     15.55 o 
   3   5   1       62.81       68.26      5.41 o 
   4   5   1     1262.17     1330.54     26.92 o 
   5   5   1     2050.15     2022.88     38.25 o 
   6   5   1       49.27       26.90      4.81 o 
   7   5   1       13.80        9.16      3.87 o 
   8   5   1       32.21       36.16      5.75 o 
   9   5   1       43.74       51.39      5.63 o 
  10   5   1       32.47       29.12      5.33 o 
  11   5   1        2.22        4.48      5.42 o 
  12   5   1      181.21      151.87     14.55 o 
 -11   6   1      123.97       98.27     10.71 o 
 -10   6   1      426.98      456.35     16.11 o 
  -9   6   1      245.83      268.50     17.58 o 
  -8   6   1       79.54       73.01      9.22 o 
  -7   6   1        0.00       -1.93      4.41 o 
  -6   6   1      740.02      769.87     23.40 o 
  -5   6   1      648.35      621.60     19.76 o 
  -4   6   1       15.05       14.15      4.87 o 
  -3   6   1     1155.56     1197.73     23.53 o 
  -2   6   1       30.70       27.23      3.66 o 
  -1   6   1      167.08      154.94     10.82 o 
   0   6   1        9.06        2.59      3.76 o 
   1   6   1     1009.28     1078.92     19.48 o 
   2   6   1       20.90       22.84      3.48 o 
   3   6   1     1790.43     1843.90     45.66 o 
   4   6   1       58.80       55.36      5.88 o 
   5   6   1      111.81      112.35      8.05 o 
   6   6   1       79.38       77.08      8.25 o 
   7   6   1       39.37       45.07      7.00 o 
   8   6   1      759.90      762.33     25.06 o 
   9   6   1       62.52       74.13     11.70 o 
  10   6   1        3.27       11.27      5.21 o 
  11   6   1       14.26       13.77      9.49 o 
 -10   7   1      163.05      194.26     15.98 o 
  -9   7   1       50.55       41.15     13.10 o 
  -8   7   1      731.98      803.45     28.14 o 
  -7   7   1      616.87      634.19     22.44 o 
  -6   7   1      515.98      523.75     24.26 o 
  -5   7   1       17.54       12.90      9.85 o 
  -4   7   1       57.02       58.90      7.12 o 
  -3   7   1       75.76       63.02      6.87 o 
  -2   7   1      713.40      712.78     17.91 o 
  -1   7   1      293.40      302.12     10.81 o 
   0   7   1      240.61      225.34     22.90 o 
   1   7   1        5.48       -1.14      4.07 o 
   2   7   1       68.33       58.33      7.80 o 
   3   7   1      701.53      675.97     19.86 o 
   4   7   1       12.63       17.08      6.38 o 
   5   7   1       39.69       41.75      7.02 o 
   6   7   1        3.11        5.11      5.08 o 
   7   7   1       89.72       95.56     10.10 o 
   8   7   1      111.89       91.12     12.05 o 
   9   7   1      296.26      298.47     18.62 o 
  -8   8   1      280.87      285.64     45.04 o 
  -7   8   1       64.39       71.71     17.64 o 
  -6   8   1       66.24       74.65     11.29 o 
  -5   8   1       11.85       11.16      6.79 o 
  -4   8   1      230.22      232.68     22.97 o 
  -3   8   1      159.34      148.47     20.35 o 
  -2   8   1      219.64      207.86     14.62 o 
  -1   8   1        4.78        4.33      4.96 o 
   0   8   1      351.76      341.12     14.31 o 
   1   8   1       33.80       33.82      6.75 o 
   2   8   1      136.22      120.88     12.35 o 
   3   8   1       83.35       94.64     10.28 o 
   4   8   1      319.79      353.03     18.93 o 
   5   8   1        0.60       -2.43      5.61 o 
   6   8   1       77.21       60.04     10.58 o 
   7   8   1      384.71      432.38     24.34 o 
   8   8   1       77.00       58.68     11.47 o 
  -5   9   1       11.99        4.44      7.18 o 
  -4   9   1       86.70       76.03     13.38 o 
  -3   9   1       17.09       20.67      8.77 o 
  -2   9   1       29.89       36.02      8.96 o 
  -1   9   1       20.40       18.75      6.60 o 
   0   9   1      310.25      308.67     11.00 o 
   1   9   1       65.73       66.42      9.56 o 
   2   9   1       14.63       11.28      7.37 o 
   3   9   1      111.51      126.23     14.98 o 
   4   9   1      119.83      117.50     15.70 o 
   5   9   1        8.56       -4.35      7.69 o 
 -14   0   2      400.42      396.44     41.29 o 
 -13   0   2      670.83      696.14     27.49 o 
 -12   0   2      249.83      243.59     15.56 o 
 -11   0   2       51.77       53.71     12.43 o 
 -10   0   2      481.15      471.22     13.60 o 
  -9   0   2      621.34      663.42     14.86 o 
  -8   0   2    17588.79    17598.24    258.84 o 
  -7   0   2       15.37       26.57      2.95 o 
  -6   0   2     1286.29     1297.69     22.49 o 
  -5   0   2     2837.06     2938.23     51.62 o 
  -4   0   2    10045.68    10665.68    936.74 o 
   1   0   2     2666.51     2671.61     82.47 o 
   3   0   2     2328.09       -0.27      0.96 o 
   4   0   2     1375.90     1634.01     35.37 o 
   5   0   2        1.65        8.89      1.93 o 
   6   0   2      478.20      513.59     16.50 o 
   7   0   2     2051.86     1886.69     32.01 o 
   8   0   2        1.00       -4.27      2.13 o 
   9   0   2      396.70      403.36     12.23 o 
  10   0   2       41.37       39.39      4.89 o 
  11   0   2      270.28      298.62     16.66 o 
  12   0   2        3.58        2.77      5.54 o 
  13   0   2      278.95      265.53     17.24 o 
  14   0   2       71.70       91.40     35.54 o 
 -14   1   2       17.32       13.62      5.40 o 
 -13   1   2        4.25        4.46      4.46 o 
 -12   1   2        0.87        1.31      3.31 o 
 -11   1   2        0.82        2.02      2.75 o 
 -10   1   2       41.20       33.66      4.04 o 
  -9   1   2      521.53      508.42     10.79 o 
  -8   1   2     4298.33     4282.02     55.31 o 
  -7   1   2       55.19       66.74      4.49 o 
  -6   1   2      105.31      119.42      5.03 o 
  -5   1   2     5263.02     6321.17     95.43 o 
  -4   1   2     2032.67     2209.00     90.08 o 
  -3   1   2     3014.54     3316.32    104.75 o 
  -2   1   2     4288.32     4468.38     97.58 o 
  -1   1   2      710.70      753.43     26.47 o 
   0   1   2     3706.08     3917.17    120.88 o 
   1   1   2     5765.95     5941.06    128.23 o 
   2   1   2     4001.77     4209.65     92.94 o 
   4   1   2      197.25      215.77      4.84 o 
   5   1   2        8.49       18.53      1.98 o 
   6   1   2     1609.60     1536.65     20.96 o 
   7   1   2      161.57      169.57      7.55 o 
   8   1   2      483.69      484.50     10.06 o 
   9   1   2      190.07      184.36      6.67 o 
  10   1   2       24.76       33.21      4.94 o 
  11   1   2      111.51      108.60      6.40 o 
  12   1   2      737.74      725.27     18.16 o 
  13   1   2       23.64       22.88      5.52 o 
  14   1   2       35.26       28.13      6.58 o 
 -14   2   2       60.21       68.23      8.09 o 
 -13   2   2       68.80       66.87      5.93 o 
 -12   2   2       50.77       58.36      5.84 o 
 -11   2   2       53.10       50.28      4.45 o 
 -10   2   2      160.00      142.65      7.46 o 
  -9   2   2       44.53       54.41      4.07 o 
  -8   2   2      400.78      383.90      8.13 o 
  -7   2   2        0.04        0.56      1.69 o 
  -6   2   2        8.36        7.10      2.51 o 
  -5   2   2      445.92      519.39      9.19 o 
  -4   2   2      100.17      106.30      8.72 o 
  -3   2   2      204.11      224.41      7.06 o 
  -2   2   2      568.52      714.96     19.30 o 
  -1   2   2     2782.69     3092.71     69.41 o 
   0   2   2     4209.82     4713.35    103.52 o 
   1   2   2     1104.08     1277.09     21.05 o 
   2   2   2     1679.73     1746.17     41.70 o 
   3   2   2      299.35      250.56      7.90 o 
   4   2   2        6.40       -1.90      1.29 o 
   5   2   2     1212.36     1274.11     18.54 o 
   6   2   2      254.90      211.46      5.19 o 
   7   2   2       33.77       38.89      2.84 o 
   8   2   2        3.01       -0.11      2.03 o 
   9   2   2     1020.29      956.45     16.64 o 
  10   2   2        8.60        5.76      3.09 o 
  11   2   2      260.39      281.20      9.37 o 
  12   2   2      138.48      148.20      7.90 o 
  13   2   2       51.52       58.10      5.66 o 
 -13   3   2      193.23      200.05     10.69 o 
 -12   3   2      191.37      154.76     10.45 o 
 -11   3   2      341.69      355.71     13.45 o 
 -10   3   2       23.36       35.83      5.25 o 
  -9   3   2       25.60       27.94      7.31 o 
  -8   3   2        0.11       -0.99      2.45 o 
  -7   3   2       43.32       33.64      3.75 o 
  -6   3   2     1719.43     1621.34     26.56 o 
  -5   3   2      168.05      180.80      6.49 o 
  -4   3   2      101.93      107.12      5.74 o 
  -3   3   2      252.05      149.51     10.76 o 
  -2   3   2        0.43       -1.24      1.51 o 
  -1   3   2      231.11      325.90     11.76 o 
   0   3   2     1254.33     1451.99     50.51 o 
   1   3   2      985.51      941.26     44.86 o 
   2   3   2     2511.29     2669.85     43.38 o 
   3   3   2      613.80      717.89     15.05 o 
   4   3   2        1.24       -1.75      1.65 o 
   5   3   2      158.72      163.95      6.48 o 
   6   3   2        0.28       -0.87      1.94 o 
   7   3   2      216.46      228.81      8.12 o 
   8   3   2        1.10        2.63      2.70 o 
   9   3   2      207.40      197.58      8.78 o 
  10   3   2       15.96       24.90      4.94 o 
  11   3   2       11.54       21.36      5.25 o 
  12   3   2        1.73       -2.91      4.70 o 
  13   3   2      124.27      145.80     10.20 o 
 -13   4   2        1.08        4.06      7.41 o 
 -12   4   2       35.20       34.73      7.26 o 
 -11   4   2       20.22       13.18      5.05 o 
 -10   4   2       44.08       45.62      5.41 o 
  -9   4   2       27.98       26.74      4.34 o 
  -8   4   2       57.04       33.06      4.35 o 
  -7   4   2       11.24        7.32      2.87 o 
  -6   4   2      878.16      825.84     16.47 o 
  -5   4   2      206.75      185.84      8.53 o 
  -4   4   2      344.62      351.79      9.18 o 
  -3   4   2      342.19      337.25      9.15 o 
  -2   4   2       16.29       11.82      2.00 o 
  -1   4   2      660.51      714.41     18.13 o 
   0   4   2       76.77       93.96      5.36 o 
   1   4   2      315.59      309.27      6.96 o 
   2   4   2       77.39       74.28      4.08 o 
   3   4   2      169.10      235.26     11.75 o 
   4   4   2      437.04      380.21     13.39 o 
   5   4   2        4.31        6.85      4.27 o 
   6   4   2       37.11       29.68      3.63 o 
   7   4   2       31.22       21.57      4.52 o 
   8   4   2      373.37      339.15     10.73 o 
   9   4   2       54.01       53.92      5.43 o 
  10   4   2       10.04       28.24      5.42 o 
  11   4   2       98.87       90.64      8.50 o 
  12   4   2       49.20       44.41      7.69 o 
 -12   5   2      934.97      959.81     31.14 o 
 -11   5   2      615.76      640.80     22.21 o 
 -10   5   2      256.21      246.72     12.23 o 
  -9   5   2       72.56       69.56      7.03 o 
  -8   5   2      160.80      146.13      9.77 o 
  -7   5   2       85.03      100.87      7.95 o 
  -6   5   2     3758.43     3639.94     63.03 o 
  -5   5   2     1222.39     1210.61     25.63 o 
  -4   5   2       45.81       43.99      4.47 o 
  -3   5   2      125.40      115.63      9.05 o 
  -2   5   2      273.16      254.93      7.44 o 
  -1   5   2      172.08      149.16      5.15 o 
   0   5   2      315.38      298.72      9.53 o 
   1   5   2      162.02      163.87      7.54 o 
   2   5   2      307.13      299.64      9.45 o 
   3   5   2     1033.25      977.85     20.71 o 
   4   5   2      350.50      383.43     14.27 o 
   5   5   2      435.55      384.91     12.57 o 
   6   5   2        0.24       -2.21      3.12 o 
   7   5   2       11.76        3.96      3.97 o 
   8   5   2       12.89        9.95      5.13 o 
   9   5   2       22.57       22.90      4.56 o 
  10   5   2        8.34       17.14      4.80 o 
  11   5   2        3.57       -3.67      5.12 o 
  12   5   2      121.91      131.32     13.79 o 
 -11   6   2      127.62      110.70      9.67 o 
 -10   6   2       86.00       84.31      8.37 o 
  -9   6   2      197.32      204.91     14.90 o 
  -8   6   2       80.91       76.08     10.58 o 
  -7   6   2      400.34      389.28     17.13 o 
  -6   6   2       77.84       75.68     10.97 o 
  -5   6   2      163.48      147.01     10.29 o 
  -4   6   2     1972.54     2035.01     44.00 o 
  -3   6   2     1468.83     1491.30     29.64 o 
  -2   6   2      208.12      218.74      7.79 o 
  -1   6   2      642.53      668.55     15.75 o 
   0   6   2      836.79      837.50     22.68 o 
   1   6   2      447.06      449.31     10.56 o 
   2   6   2      182.44      156.94      6.86 o 
   3   6   2      567.90      562.26     15.05 o 
   4   6   2      725.77      723.38     18.40 o 
   5   6   2      682.09      663.40     18.03 o 
   6   6   2      855.56      851.66     26.38 o 
   7   6   2       40.33       47.68      9.32 o 
   8   6   2      464.53      527.99     20.34 o 
   9   6   2      216.31      214.07     17.36 o 
  10   6   2     1707.83     1751.05     37.36 o 
  11   6   2      184.78      202.63     22.41 o 
 -10   7   2       93.64       96.11     11.88 o 
  -9   7   2      116.71      105.20     11.58 o 
  -8   7   2       29.99       20.26      6.85 o 
  -7   7   2        0.31        6.92      5.32 o 
  -6   7   2       34.58       37.48      6.98 o 
  -5   7   2       66.21       65.90      8.59 o 
  -4   7   2      551.09      509.39     17.52 o 
  -3   7   2       87.79       75.39     13.95 o 
  -2   7   2      849.21      870.30     20.16 o 
  -1   7   2      265.23      219.69     10.64 o 
   0   7   2      283.17      271.50     25.76 o 
   1   7   2     1512.01     1446.63     42.31 o 
   2   7   2      172.25      174.54     10.94 o 
   3   7   2      134.79      152.01     10.93 o 
   4   7   2        6.46       10.96      4.61 o 
   5   7   2        9.14        2.34      4.41 o 
   6   7   2       15.56       10.94      5.39 o 
   7   7   2       11.45       12.61      5.81 o 
   8   7   2      736.79      800.69     26.91 o 
   9   7   2        0.75        3.93      6.12 o 
  -8   8   2       45.21       69.26      9.76 o 
  -7   8   2      221.88      213.94     15.13 o 
  -6   8   2        9.51       16.11      6.07 o 
  -5   8   2       67.77       83.89     22.20 o 
  -4   8   2      177.50      175.76     14.29 o 
  -3   8   2      409.29      438.04     37.23 o 
  -2   8   2      144.19      170.25     14.55 o 
  -1   8   2      471.80      442.75     19.97 o 
   0   8   2       22.40       19.54      3.61 o 
   1   8   2        4.83        6.98      5.15 o 
   2   8   2      359.15      363.77     19.62 o 
   3   8   2       84.36       85.21      9.76 o 
   4   8   2      134.72      123.58     12.26 o 
   5   8   2      191.88      222.50     29.08 o 
   6   8   2      151.56      147.56     15.04 o 
   7   8   2       20.58       42.47     12.22 o 
   8   8   2       37.76       41.04     13.76 o 
  -5   9   2       28.48       38.03      9.44 o 
  -4   9   2        0.77       -6.37      7.34 o 
  -3   9   2       28.32       43.05     10.21 o 
  -2   9   2       48.97       39.82      9.22 o 
  -1   9   2        2.85        7.16      5.68 o 
   0   9   2        2.85       -0.12      3.29 o 
   1   9   2       41.89       26.96      7.62 o 
   2   9   2      158.73      173.97     15.93 o 
   3   9   2       18.53       15.13      8.07 o 
   4   9   2      114.56      139.79     16.96 o 
   5   9   2        1.27        2.75      8.13 o 
 -14   1   3       16.11       17.46      5.58 o 
 -13   1   3        6.21        2.13      4.19 o 
 -12   1   3      281.25      286.04     10.13 o 
 -11   1   3       62.74       63.51      4.79 o 
 -10   1   3       55.76       54.88      4.40 o 
  -9   1   3     1667.32     1657.58     24.90 o 
  -8   1   3      681.40      693.00     12.58 o 
  -7   1   3     1786.60     1890.65     27.23 o 
  -6   1   3     2799.11     3015.42     39.35 o 
  -5   1   3       23.94       76.43      3.89 o 
  -4   1   3      188.00      146.07     11.96 o 
  -3   1   3        0.81        5.83      2.95 o 
   0   1   3     1282.03     1335.86     44.05 o 
   2   1   3     9161.97    10143.33    218.36 o 
   3   1   3      107.89       69.88      5.01 o 
   4   1   3      946.42     1041.73     15.03 o 
   5   1   3      584.99      636.81     10.62 o 
   6   1   3       29.05       35.07      2.15 o 
   7   1   3      363.59      349.34     10.26 o 
   8   1   3      723.63      652.00     12.25 o 
   9   1   3     1248.78     1201.46     19.59 o 
  10   1   3       29.77       24.73      3.65 o 
  11   1   3       84.33      104.44      6.38 o 
  12   1   3       81.40       79.97      6.59 o 
  13   1   3      275.89      296.12     12.71 o 
 -14   2   3      193.10      201.47     11.45 o 
 -13   2   3      285.98      290.62     10.29 o 
 -12   2   3      815.87      882.95     17.28 o 
 -11   2   3       79.85       77.97      5.92 o 
 -10   2   3        0.03       -3.97      2.33 o 
  -9   2   3        1.09       -4.95      2.48 o 
  -8   2   3      835.12      758.56     12.58 o 
  -7   2   3       69.20      109.64      8.00 o 
  -6   2   3     1062.21      997.89     16.83 o 
  -5   2   3      654.92      709.55     11.54 o 
  -4   2   3     1863.49     1920.56     37.72 o 
  -3   2   3     1343.49     1409.19     27.67 o 
  -2   2   3     1544.81     1771.41     41.72 o 
  -1   2   3     1324.69     1402.57     25.92 o 
   0   2   3      302.77      391.07     13.32 o 
   1   2   3      216.60      208.54      7.33 o 
   2   2   3      665.73      431.74     16.65 o 
   3   2   3      637.19      734.12     16.61 o 
   4   2   3      471.68      550.68      9.21 o 
   5   2   3      309.98      370.84      7.43 o 
   6   2   3      141.42      151.92      4.99 o 
   7   2   3        0.36       -0.19      1.60 o 
   8   2   3      279.35      273.38     11.06 o 
   9   2   3      339.39      365.84      9.05 o 
  10   2   3       19.49       17.02      3.38 o 
  11   2   3      220.13      244.26     12.14 o 
  12   2   3       80.26       75.10      5.99 o 
  13   2   3      462.82      492.29     18.27 o 
 -13   3   3      262.90      291.06     12.28 o 
 -12   3   3      388.60      434.08     15.41 o 
 -11   3   3        1.14        7.96      5.64 o 
 -10   3   3      298.65      293.73     11.81 o 
  -9   3   3        5.31        2.57      2.84 o 
  -8   3   3        0.71       -0.88      2.45 o 
  -7   3   3       86.41       88.44      5.37 o 
  -6   3   3      212.70      186.94      6.82 o 
  -5   3   3       73.01       51.59      3.86 o 
  -4   3   3        8.35       25.88      3.18 o 
  -3   3   3     2509.79     2854.04     56.04 o 
  -2   3   3     2087.13     2116.66     35.03 o 
  -1   3   3     2759.79     2951.78     52.86 o 
   0   3   3     1062.73     1465.17     41.65 o 
   1   3   3      588.12      630.20     16.81 o 
   2   3   3     1128.57     1245.00     22.37 o 
   3   3   3      567.40      608.74     13.44 o 
   4   3   3      473.72      411.51     10.93 o 
   5   3   3       31.14       14.15      2.82 o 
   6   3   3      156.62      120.76      6.91 o 
   7   3   3      101.29      114.71      6.26 o 
   8   3   3       12.65        5.05      2.79 o 
   9   3   3        4.77        3.14      2.99 o 
  10   3   3      404.20      362.77     21.50 o 
  11   3   3       25.41       34.35      6.54 o 
  12   3   3       29.96       38.61      5.91 o 
  13   3   3      112.24      105.63      8.90 o 
 -13   4   3      237.59      225.64     15.08 o 
 -12   4   3      125.37      112.22     10.51 o 
 -11   4   3       93.20       88.78      8.11 o 
 -10   4   3      154.01      170.95      9.25 o 
  -9   4   3       41.01       41.38      5.53 o 
  -8   4   3      455.41      401.94     15.80 o 
  -7   4   3      229.99      212.21      8.02 o 
  -6   4   3       44.63       33.10      3.72 o 
  -5   4   3     2084.38     1881.58     34.81 o 
  -4   4   3        2.16        3.50      1.64 o 
  -3   4   3       36.40       42.61      3.49 o 
  -2   4   3        0.42        1.55      1.67 o 
  -1   4   3       16.52       27.09      2.25 o 
   0   4   3      903.61      948.60     19.01 o 
   1   4   3       19.28       47.89      2.86 o 
   2   4   3     1563.89     1809.60     31.55 o 
   3   4   3      424.83      445.08     14.91 o 
   4   4   3     1222.03     1212.93     63.47 o 
   5   4   3     1927.04     1985.70     36.70 o 
   6   4   3     1207.70     1087.23     20.24 o 
   7   4   3      379.45      273.06     13.22 o 
   8   4   3      341.45      262.86      9.84 o 
   9   4   3      161.91      140.27      9.20 o 
  10   4   3     1122.90     1083.05     25.92 o 
  11   4   3      303.57      288.63     14.76 o 
  12   4   3      195.38      210.88     14.18 o 
 -12   5   3       12.55       10.85      6.35 o 
 -11   5   3       20.49       27.21      8.95 o 
 -10   5   3      501.79      482.94     25.83 o 
  -9   5   3       67.34       55.83      6.44 o 
  -8   5   3       14.45        2.88      4.47 o 
  -7   5   3      121.92      119.08      8.41 o 
  -6   5   3      193.95      215.68     10.83 o 
  -5   5   3        5.42        2.77      3.13 o 
  -4   5   3      254.99      229.98      8.98 o 
  -3   5   3      720.34      775.29     15.77 o 
  -2   5   3       44.98       42.33      3.87 o 
  -1   5   3      164.31      169.80      5.63 o 
   0   5   3        2.85        4.09      2.55 o 
   1   5   3      335.56      342.81      8.16 o 
   2   5   3     1536.19     1464.88     24.63 o 
   3   5   3       12.47        7.86      3.13 o 
   4   5   3     2015.89     1865.11     35.15 o 
   5   5   3      741.65      713.58     18.07 o 
   6   5   3        6.08        2.02      3.18 o 
   7   5   3      769.81      671.84     18.73 o 
   8   5   3        3.29        4.15      3.32 o 
   9   5   3       16.28       17.19      4.25 o 
  10   5   3      110.39       97.84      7.73 o 
  11   5   3      142.77      125.60     12.96 o 
  12   5   3        8.89        8.94     10.92 o 
 -11   6   3      161.44      153.82     11.30 o 
 -10   6   3        1.08       -2.03      4.43 o 
  -9   6   3       12.38       15.30      6.65 o 
  -8   6   3       59.04       47.93      9.31 o 
  -7   6   3      124.94      120.78     17.35 o 
  -6   6   3        2.97       -5.76     10.41 o 
  -5   6   3     2008.50     1899.29     42.83 o 
  -4   6   3      652.93      658.55     19.72 o 
  -3   6   3      566.74      536.50     14.72 o 
  -2   6   3      216.12      215.44     10.19 o 
  -1   6   3        2.75        4.25      2.48 o 
   0   6   3      433.94      421.92     14.74 o 
   1   6   3      390.77      371.17      9.49 o 
   2   6   3      115.17       97.76      5.78 o 
   3   6   3      479.39      501.43     14.09 o 
   4   6   3      137.63      146.01      8.73 o 
   5   6   3      731.28      700.97     18.60 o 
   6   6   3       45.21       50.84      9.70 o 
   7   6   3        6.57        9.91      4.53 o 
   8   6   3       16.62       18.98      6.93 o 
   9   6   3       40.94       40.85      7.90 o 
  10   6   3      302.12      303.64     16.03 o 
  11   6   3       32.55       32.68     27.19 o 
 -10   7   3     1004.21     1132.81     35.38 o 
  -9   7   3      248.84      270.24     17.65 o 
  -8   7   3       94.72       83.84     10.15 o 
  -7   7   3        3.41        3.62      5.50 o 
  -6   7   3      137.78      148.64     11.89 o 
  -5   7   3      115.36      131.29     10.48 o 
  -4   7   3       32.81       36.93      6.36 o 
  -3   7   3       17.69       14.09      4.24 o 
  -2   7   3        6.84       10.10      3.70 o 
  -1   7   3      216.66      231.43     11.01 o 
   0   7   3        6.47        7.62      8.85 o 
   1   7   3        0.06       -4.37      3.98 o 
   2   7   3        1.45        0.85      3.72 o 
   3   7   3       86.37       96.96      9.79 o 
   4   7   3       17.03       17.04      6.11 o 
   5   7   3        3.98        8.19      4.60 o 
   6   7   3        7.45       11.09      5.36 o 
   7   7   3        0.93       -2.24      4.79 o 
   8   7   3        0.73        3.68      7.88 o 
   9   7   3       39.23       48.06     12.43 o 
  -8   8   3       53.64       56.89      9.40 o 
  -7   8   3       74.02       90.70     10.34 o 
  -6   8   3      355.25      344.64     16.70 o 
  -5   8   3      234.41      236.49     14.53 o 
  -4   8   3       16.62       10.02      5.06 o 
  -3   8   3       13.44       13.94      5.94 o 
  -2   8   3        0.55       -6.55      5.22 o 
  -1   8   3        2.88       -1.64      4.38 o 
   0   8   3      139.13      149.77     16.39 o 
   1   8   3      226.88      229.68     13.91 o 
   2   8   3       13.11        2.54      5.79 o 
   3   8   3       20.87       14.44      7.20 o 
   4   8   3      104.45      113.95     11.78 o 
   5   8   3      270.07      320.02     23.13 o 
   6   8   3       56.51       65.12     19.56 o 
   7   8   3       29.04       23.45     10.67 o 
   8   8   3        3.70      -13.27      8.24 o 
  -6   9   3      142.84      144.55     19.22 o 
  -5   9   3        0.70        3.64      6.89 o 
  -4   9   3      193.88      179.97     19.37 o 
  -3   9   3      101.07      102.84     13.91 o 
  -2   9   3      317.33      307.27     19.20 o 
  -1   9   3        4.80        0.05      5.58 o 
   0   9   3       36.64       39.76      5.08 o 
   1   9   3        0.21       -0.07      5.40 o 
   2   9   3      356.79      354.83     20.98 o 
   3   9   3       23.41       35.03      9.32 o 
   4   9   3        1.59        4.87      7.97 o 
   5   9   3       10.04        4.73      7.98 o 
 -14   0   4       23.73       21.61      7.97 o 
 -13   0   4       24.22       18.82      7.27 o 
 -12   0   4       12.40       12.98      6.41 o 
 -11   0   4     1214.08     1125.95     34.62 o 
 -10   0   4        3.14        0.82      3.01 o 
  -9   0   4        9.48        6.13      2.86 o 
  -8   0   4     1157.03     1195.42     22.37 o 
  -7   0   4      503.12      517.22     11.43 o 
  -6   0   4     3404.71     3647.40     56.35 o 
  -5   0   4     1969.84     2119.58     38.07 o 
  -4   0   4      172.09      108.94     16.04 o 
  -3   0   4     8111.20     8705.56    265.60 o 
  -2   0   4    12674.87    13628.25    411.13 o 
   1   0   4      606.36      577.52     20.66 o 
   2   0   4        2.27       40.57      5.03 o 
   4   0   4      537.82      443.73     11.81 o 
   5   0   4      579.27      514.47     13.90 o 
   6   0   4      339.77      269.87      9.49 o 
   7   0   4     5045.24     5077.55    104.83 o 
   8   0   4      439.69      439.35     12.61 o 
   9   0   4     5291.29     5252.34     93.46 o 
  10   0   4     1218.52     1199.92     49.90 o 
  11   0   4        1.78       -0.80      4.67 o 
  12   0   4      288.85      230.86     16.63 o 
  13   0   4      649.71      641.51     26.78 o 
 -14   1   4       35.01       35.84      6.33 o 
 -13   1   4      173.62      172.34     10.46 o 
 -12   1   4       72.01       82.44      8.82 o 
 -11   1   4      194.46      195.39      8.78 o 
 -10   1   4      417.73      397.91      9.71 o 
  -9   1   4       13.96        6.31      2.81 o 
  -8   1   4      958.60     1030.10     16.67 o 
  -7   1   4     1728.42     1948.38     27.89 o 
  -6   1   4     6756.50     6939.30     85.43 o 
  -5   1   4       91.95      128.33      4.85 o 
  -4   1   4       13.20       37.64      2.87 o 
  -1   1   4      662.61       -0.63      0.74 o 
   0   1   4      101.34       15.42      2.73 o 
   1   1   4      202.16      213.60      7.03 o 
   2   1   4      904.33      862.00     23.03 o 
   3   1   4     3547.07     3848.45    106.77 o 
   4   1   4     4812.36     4895.62     60.50 o 
   5   1   4       18.59       21.62      2.41 o 
   6   1   4        4.92        1.22      1.01 o 
   7   1   4      117.21      129.47      6.32 o 
   8   1   4      540.18      520.01     10.59 o 
   9   1   4        0.10        3.94      2.59 o 
  10   1   4      456.38      453.03     11.37 o 
  11   1   4       71.93       69.88      5.47 o 
  12   1   4       57.78       62.09      5.55 o 
  13   1   4       25.39       36.97      5.92 o 
 -14   2   4       17.41        7.04      4.28 o 
 -13   2   4       63.45       51.40      6.09 o 
 -12   2   4        1.34        1.60      3.18 o 
 -11   2   4       15.78       16.80      4.19 o 
 -10   2   4       11.66       10.59      2.85 o 
  -9   2   4       29.20       43.62      4.13 o 
  -8   2   4       70.21       45.79      3.40 o 
  -7   2   4      305.06      374.29      7.83 o 
  -6   2   4        8.92        1.78      1.41 o 
  -5   2   4       35.88       20.21      2.03 o 
  -4   2   4       88.83       11.86      4.66 o 
  -3   2   4      105.46      128.11      4.64 o 
  -1   2   4     1193.33     1258.06     23.55 o 
   0   2   4     2098.71     2044.56     47.05 o 
   1   2   4     5928.66     6173.61    134.98 o 
   2   2   4      303.66      138.51     10.45 o 
   3   2   4     3874.09     4342.81     77.90 o 
   4   2   4     8874.80    10050.96    121.25 o 
   5   2   4        8.30       16.62      2.60 o 
   6   2   4     2358.09     2453.83     30.38 o 
   7   2   4       33.08       28.13      2.60 o 
   8   2   4      599.29      642.45     11.45 o 
   9   2   4      155.14      141.91      9.04 o 
  10   2   4       42.19       42.23      4.91 o 
  11   2   4        7.75        9.64      3.35 o 
  12   2   4       18.93       18.51      4.17 o 
  13   2   4       57.36       75.44      6.34 o 
 -13   3   4       15.93        5.35      4.53 o 
 -12   3   4      256.53      266.55     15.62 o 
 -11   3   4      201.19      218.82     10.99 o 
 -10   3   4      278.90      267.57     11.70 o 
  -9   3   4        1.42        1.87      2.81 o 
  -8   3   4      221.99      180.64      7.74 o 
  -7   3   4      402.70      428.94     10.71 o 
  -6   3   4      549.52      582.54     12.49 o 
  -5   3   4       57.17       79.37      4.66 o 
  -4   3   4     1614.73     1695.73     30.27 o 
  -3   3   4      358.54      272.53      8.31 o 
  -2   3   4       14.93        0.31      1.91 o 
  -1   3   4     2835.43     3284.65     58.63 o 
   0   3   4     1622.59     1878.80     45.24 o 
   1   3   4     3153.19     3435.14     48.42 o 
   2   3   4       13.54       16.91      5.98 o 
   3   3   4     1122.43     1239.11     23.15 o 
   4   3   4     2978.72     2959.38     49.52 o 
   5   3   4      934.86      975.28     19.11 o 
   6   3   4       14.03       24.69      3.75 o 
   7   3   4      346.18      306.95      9.16 o 
   8   3   4        7.35        2.90      2.82 o 
   9   3   4      134.09      113.69      7.18 o 
  10   3   4       57.84       53.78      6.35 o 
  11   3   4      516.50      562.44     62.98 o 
  12   3   4      593.87      576.53     20.26 o 
  13   3   4       51.82       46.64      6.65 o 
 -13   4   4       10.07       10.76      7.11 o 
 -12   4   4       20.34       15.61      8.95 o 
 -11   4   4      138.49      128.84     12.62 o 
 -10   4   4        0.38        0.60      3.35 o 
  -9   4   4       53.57       51.61      5.29 o 
  -8   4   4       10.74       14.10      3.62 o 
  -7   4   4        8.45        5.23      2.83 o 
  -6   4   4        0.50       -2.16      2.16 o 
  -5   4   4     1857.29     1849.72     34.30 o 
  -4   4   4        0.63       -2.31      2.50 o 
  -3   4   4       20.30       21.83      3.07 o 
  -2   4   4      453.00      580.11     14.64 o 
  -1   4   4      376.95      412.88     10.60 o 
   0   4   4       58.30       72.21      4.70 o 
   1   4   4     1235.75     1214.03     17.43 o 
   2   4   4       62.02       66.81      7.22 o 
   3   4   4        0.04        1.41      1.27 o 
   4   4   4      295.81      295.62     11.23 o 
   5   4   4      353.00      388.94     11.91 o 
   6   4   4      645.65      585.44     14.57 o 
   7   4   4        5.77        8.21      2.94 o 
   8   4   4      126.04      124.17      7.28 o 
   9   4   4       36.40       44.21      5.11 o 
  10   4   4      100.35      116.98      9.36 o 
  11   4   4        2.19        3.27      4.92 o 
  12   4   4       86.47       76.72      9.42 o 
 -12   5   4        4.24        8.37      6.01 o 
 -11   5   4       44.90       63.32      8.56 o 
 -10   5   4      906.08      879.48     29.70 o 
  -9   5   4       75.95       85.54      7.62 o 
  -8   5   4       79.26       73.71      8.52 o 
  -7   5   4       75.39       80.11     10.57 o 
  -6   5   4      212.74      195.40     10.23 o 
  -5   5   4      122.51      132.08      8.08 o 
  -4   5   4      390.68      373.94     10.36 o 
  -3   5   4      801.34      749.39     15.37 o 
  -2   5   4        1.11       -3.52      1.91 o 
  -1   5   4        1.57        0.04      2.77 o 
   0   5   4      107.68      144.28      8.72 o 
   1   5   4       72.76      108.79      4.71 o 
   2   5   4     1838.40     1918.44     34.30 o 
   3   5   4     2009.45     1956.27     30.15 o 
   4   5   4      747.58      705.51     17.41 o 
   5   5   4      286.88      299.81     11.19 o 
   6   5   4      453.95      504.28     15.70 o 
   7   5   4      317.13      302.87     14.47 o 
   8   5   4        1.33        2.40      4.33 o 
   9   5   4       27.64       26.85      4.68 o 
  10   5   4      488.86      547.35     15.77 o 
  11   5   4       73.89       81.96      9.41 o 
 -11   6   4      253.89      255.54     14.20 o 
 -10   6   4       12.30       18.20      5.45 o 
  -9   6   4        0.12       -5.56      4.92 o 
  -8   6   4       44.76       42.10      7.77 o 
  -7   6   4       78.14       79.58      9.12 o 
  -6   6   4       25.37       36.31      6.49 o 
  -5   6   4      636.02      621.53     19.87 o 
  -4   6   4      372.91      371.10     13.15 o 
  -3   6   4        4.37        5.43      3.50 o 
  -2   6   4      394.94      398.01     12.97 o 
  -1   6   4      339.96      310.97     18.81 o 
   0   6   4     2146.87     2048.52     37.91 o 
   1   6   4     1262.77     1241.08     21.86 o 
   2   6   4     2251.37     2274.17     40.58 o 
   3   6   4      393.79      363.31     11.74 o 
   4   6   4       49.31       66.05      6.27 o 
   5   6   4     1110.86     1065.79     24.59 o 
   6   6   4      713.17      704.31     19.53 o 
   7   6   4      682.84      677.23     19.72 o 
   8   6   4       75.81       80.24      8.31 o 
   9   6   4       28.81       20.27      7.22 o 
  10   6   4       19.06       16.23      8.52 o 
 -10   7   4      228.18      209.52     16.34 o 
  -9   7   4       15.75       18.82      7.31 o 
  -8   7   4        7.25        9.66      6.11 o 
  -7   7   4      394.08      352.20     17.09 o 
  -6   7   4      131.21      138.85     11.49 o 
  -5   7   4      183.89      184.70     16.08 o 
  -4   7   4       80.29       80.64      8.21 o 
  -3   7   4      320.98      337.32     12.27 o 
  -2   7   4      274.89      303.47     10.79 o 
  -1   7   4      276.66      277.05     12.19 o 
   0   7   4      340.78      337.51     12.01 o 
   1   7   4       72.50       68.23      9.12 o 
   2   7   4      133.66      149.05      9.56 o 
   3   7   4      224.82      223.32     13.18 o 
   4   7   4      273.96      313.63     24.73 o 
   5   7   4      120.20      116.87     12.01 o 
   6   7   4      166.09      154.48     11.82 o 
   7   7   4        0.54       -3.09      6.25 o 
   8   7   4       59.97       66.67      9.58 o 
   9   7   4       19.25       26.63      8.92 o 
  -8   8   4       60.16       93.03     11.13 o 
  -7   8   4       19.13       21.81      6.87 o 
  -6   8   4       24.65       26.88      6.82 o 
  -5   8   4       93.78      114.70     14.58 o 
  -4   8   4      142.53      151.85     11.31 o 
  -3   8   4        0.01       -0.70      3.72 o 
  -2   8   4        2.48       -6.22      4.96 o 
  -1   8   4       83.25       76.45      8.83 o 
   0   8   4       21.14       16.23      4.53 o 
   1   8   4      342.31      352.52     18.11 o 
   2   8   4      247.02      252.13     16.40 o 
   3   8   4      234.37      286.16     18.95 o 
   4   8   4       94.95       87.26     13.33 o 
   5   8   4        1.06       -0.01      7.18 o 
   6   8   4       16.44       13.72      9.20 o 
   7   8   4      244.62      252.01     25.61 o 
  -6   9   4      220.07      215.01     18.47 o 
  -5   9   4       63.04       59.32     10.85 o 
  -4   9   4       29.54       16.01      9.57 o 
  -3   9   4       10.89       -1.34      7.05 o 
  -2   9   4       15.98       -0.04      6.48 o 
  -1   9   4        1.20        5.72      5.70 o 
   0   9   4       49.73       46.35      7.62 o 
   1   9   4        5.94        4.96      5.46 o 
   2   9   4      476.03      472.82     24.63 o 
   3   9   4       18.41        8.33      7.64 o 
   4   9   4       38.59       31.92     10.23 o 
   5   9   4       24.56       20.28      9.82 o 
 -14   1   5       30.73       39.44      6.48 o 
 -13   1   5       62.35       65.08      6.98 o 
 -12   1   5      395.24      397.67     15.63 o 
 -11   1   5      952.23      916.91     18.03 o 
 -10   1   5     1043.42     1068.44     18.23 o 
  -9   1   5       35.76       20.48      3.08 o 
  -8   1   5        0.39       -5.25      2.63 o 
  -7   1   5     1188.73     1134.75     18.56 o 
  -6   1   5     7311.42     7931.60     97.07 o 
  -5   1   5      828.73      687.35     12.47 o 
  -4   1   5    11881.94    13154.27    193.23 o 
  -2   1   5     2082.31     2398.08     53.70 o 
  -1   1   5     3996.65     3632.75    114.05 o 
   0   1   5    16654.88        1.01      0.93 o 
   1   1   5     2439.48     2800.08     86.99 o 
   3   1   5      420.11      463.25     20.10 o 
   4   1   5      358.90      358.49      6.89 o 
   5   1   5      207.50      179.99      4.32 o 
   6   1   5      507.89      477.16      8.02 o 
   7   1   5      507.01      408.62     18.07 o 
   8   1   5       43.89       33.24      3.49 o 
   9   1   5      344.26      301.10      8.73 o 
  10   1   5       60.01       60.20      5.49 o 
  11   1   5      174.98      164.35      9.10 o 
  12   1   5        1.08       -0.12      3.17 o 
  13   1   5        6.21        8.71      4.69 o 
 -14   2   5        2.79        0.36      3.97 o 
 -13   2   5       60.23       59.29      5.73 o 
 -12   2   5      325.28      343.92     14.26 o 
 -11   2   5        2.63       -2.08      2.58 o 
 -10   2   5      227.52      214.58      7.77 o 
  -9   2   5      837.79      733.29     13.58 o 
  -8   2   5      311.59      258.59      6.62 o 
  -7   2   5       52.41       47.14      3.22 o 
  -6   2   5      463.00      466.90      9.61 o 
  -5   2   5      400.34      399.81      8.14 o 
  -4   2   5       40.04       51.75      4.44 o 
  -3   2   5     3888.18     4330.59     67.30 o 
  -1   2   5        6.26       16.23      2.74 o 
   0   2   5     2072.59     2315.16     42.69 o 
   2   2   5      552.17      539.37     13.57 o 
   3   2   5     2998.89     3149.70     57.89 o 
   4   2   5     1569.70     1415.88     19.76 o 
   5   2   5     3490.82     3547.08     45.67 o 
   6   2   5      325.89      349.89      6.96 o 
   7   2   5        5.02        3.69      1.85 o 
   8   2   5        2.55       -0.55      1.97 o 
   9   2   5      415.19      405.09     10.31 o 
  10   2   5      908.64      934.30     24.25 o 
  11   2   5      377.28      388.43     11.22 o 
  12   2   5      194.58      201.45      8.86 o 
  13   2   5      156.16      180.08     14.12 o 
 -13   3   5        2.62        3.96      4.55 o 
 -12   3   5       22.82       29.87      5.79 o 
 -11   3   5        0.35       -1.46      3.84 o 
 -10   3   5      212.83      225.34     11.57 o 
  -9   3   5      143.54      110.08      6.78 o 
  -8   3   5        3.63       -1.85      2.38 o 
  -7   3   5       12.31       22.17      3.22 o 
  -6   3   5      201.55      217.08      7.19 o 
  -5   3   5      173.71      177.62      6.20 o 
  -4   3   5      397.53      460.02     11.45 o 
  -3   3   5      158.12      215.12      8.40 o 
  -2   3   5     2972.02     3391.18     53.83 o 
  -1   3   5     1036.83     1157.17     20.17 o 
   0   3   5      567.86      693.74     29.16 o 
   1   3   5     1198.60     1326.50     22.93 o 
   2   3   5     2039.64     2361.40     39.10 o 
   3   3   5      988.96      926.22     18.45 o 
   4   3   5      134.51      206.91      7.00 o 
   5   3   5      998.87     1050.71     20.37 o 
   6   3   5     1277.13     1201.17     21.36 o 
   7   3   5      313.17      346.79     11.66 o 
   8   3   5     1213.52     1082.74     21.24 o 
   9   3   5      148.00      122.13     11.07 o 
  10   3   5       19.70       16.48      4.97 o 
  11   3   5      499.77      494.41     18.32 o 
  12   3   5       59.24       76.93      7.54 o 
  13   3   5       41.49       58.69      7.48 o 
 -13   4   5       97.65       94.22     10.26 o 
 -12   4   5       11.06       18.56      6.26 o 
 -11   4   5      279.09      279.15     22.79 o 
 -10   4   5       97.08      106.19      7.41 o 
  -9   4   5      447.89      433.62     17.70 o 
  -8   4   5      290.90      279.78      9.46 o 
  -7   4   5      235.71      243.42      8.40 o 
  -6   4   5      178.59      192.83      7.33 o 
  -5   4   5       50.33       58.97      5.24 o 
  -4   4   5     4880.67     4792.28     68.45 o 
  -3   4   5     2696.08     2719.04     41.15 o 
  -2   4   5      424.01      482.36     13.00 o 
  -1   4   5     3668.22     3899.92     70.83 o 
   0   4   5      318.96      426.06     12.84 o 
   1   4   5     1040.61     1119.69     16.36 o 
   2   4   5     1126.98     1114.40     22.69 o 
   3   4   5     1201.49     1201.37     28.25 o 
   4   4   5     1429.01     1500.79     28.75 o 
   5   4   5       84.24       48.08      4.98 o 
   6   4   5       98.22      127.16      6.52 o 
   7   4   5      777.65      752.71     16.38 o 
   8   4   5       52.42       43.35      4.85 o 
   9   4   5        0.06       -0.04      3.14 o 
  10   4   5       12.20        9.19      5.17 o 
  11   4   5      358.58      381.32     17.40 o 
  12   4   5       76.78       66.54      8.94 o 
 -12   5   5       17.31        9.70      6.12 o 
 -11   5   5       13.74       12.82      7.28 o 
 -10   5   5       70.29       63.99     11.63 o 
  -9   5   5       44.88       39.26      5.76 o 
  -8   5   5        2.14        6.15      4.63 o 
  -7   5   5      382.60      342.33     15.18 o 
  -6   5   5      734.31      660.97     26.59 o 
  -5   5   5       23.95       10.75      5.75 o 
  -4   5   5     1304.41     1270.64     19.81 o 
  -3   5   5      750.49      743.40     15.66 o 
  -2   5   5       70.51       91.19      5.42 o 
  -1   5   5      157.65      137.60      9.88 o 
   0   5   5      449.99      486.28     12.75 o 
   1   5   5      209.27      242.09      6.82 o 
   2   5   5      114.16       99.79      6.06 o 
   3   5   5      526.48      512.65     13.60 o 
   4   5   5      650.86      624.78     16.22 o 
   5   5   5      182.49      166.05      9.34 o 
   6   5   5       38.25       62.70      6.39 o 
   7   5   5       13.46       15.10      4.56 o 
   8   5   5      348.44      325.84     11.17 o 
   9   5   5        2.09        7.04      4.91 o 
  10   5   5      349.76      340.57     14.40 o 
  11   5   5      300.72      332.12     16.81 o 
 -11   6   5        6.42        7.02      5.39 o 
 -10   6   5      485.34      542.81     24.63 o 
  -9   6   5        1.34       -6.59      4.60 o 
  -8   6   5      269.28      274.53     16.47 o 
  -7   6   5       29.25       34.03      6.80 o 
  -6   6   5       87.09       79.36      8.40 o 
  -5   6   5       90.83       89.66      8.44 o 
  -4   6   5       31.01       30.54      4.87 o 
  -3   6   5     2567.61     2491.07     44.85 o 
  -2   6   5       16.97        7.39      3.37 o 
  -1   6   5      434.34      417.02     12.59 o 
   0   6   5        1.36        8.91      8.01 o 
   1   6   5      195.77      188.04      9.74 o 
   2   6   5      136.30      136.87      7.62 o 
   3   6   5      677.44      649.27     16.61 o 
   4   6   5      381.36      383.74     14.46 o 
   5   6   5       17.43       19.88      4.67 o 
   6   6   5        2.30        4.97      3.91 o 
   7   6   5       30.16       24.24      5.41 o 
   8   6   5        0.01        1.49      4.51 o 
   9   6   5        7.18        2.54      6.98 o 
  10   6   5       72.03       85.10      9.52 o 
 -10   7   5        7.30       24.52      9.59 o 
  -9   7   5       62.57       51.15      9.19 o 
  -8   7   5       36.06       22.99      6.93 o 
  -7   7   5       45.02       44.60      7.93 o 
  -6   7   5       30.79       41.04      8.22 o 
  -5   7   5      106.31      122.51     17.52 o 
  -4   7   5      133.21      130.38     14.68 o 
  -3   7   5      336.17      312.56     11.87 o 
  -2   7   5      105.72      101.57      8.81 o 
  -1   7   5       42.42       53.26      6.12 o 
   0   7   5      114.00      115.38      7.06 o 
   1   7   5      885.64      883.09     26.06 o 
   2   7   5       79.97       80.64      9.04 o 
   3   7   5      499.07      465.53     16.55 o 
   4   7   5        0.42        4.97      4.57 o 
   5   7   5       70.10       64.02     10.31 o 
   6   7   5       98.05       90.83     11.47 o 
   7   7   5       42.77       39.22     11.71 o 
   8   7   5       90.29      123.48     13.83 o 
   9   7   5       45.95       45.91     10.55 o 
  -8   8   5        5.44        6.11      6.28 o 
  -7   8   5        7.86        9.08      9.48 o 
  -6   8   5       66.63       67.11      9.10 o 
  -5   8   5       18.40       18.84      5.92 o 
  -4   8   5       44.37       39.89      6.73 o 
  -3   8   5        1.38        2.32      3.92 o 
  -2   8   5       22.71       28.19      6.65 o 
  -1   8   5      151.63      146.79     11.33 o 
   0   8   5       63.92       57.90      5.96 o 
   1   8   5       36.91       53.00      8.34 o 
   2   8   5      121.95      128.27     13.00 o 
   3   8   5        2.68        5.72      6.60 o 
   4   8   5      323.78      270.03     20.30 o 
   5   8   5       29.21       26.84      9.83 o 
   6   8   5      598.60      633.33     35.50 o 
   7   8   5       16.81        9.58      9.53 o 
  -6   9   5      368.44      373.84     36.58 o 
  -5   9   5      202.73      218.57     17.85 o 
  -4   9   5       28.04       13.57      9.28 o 
  -3   9   5        4.33       -3.21      7.05 o 
  -2   9   5       98.37      107.17     13.15 o 
  -1   9   5       77.45       99.04     11.11 o 
   0   9   5      181.26      177.36      8.71 o 
   1   9   5        3.93        6.66      7.42 o 
   2   9   5      100.82       85.95     12.10 o 
   3   9   5       99.66       95.03     13.61 o 
   4   9   5        2.06       -5.96      6.88 o 
   5   9   5       20.30       25.01     10.53 o 
 -14   0   6       29.39       19.73      7.86 o 
 -13   0   6      367.51      400.30     20.77 o 
 -12   0   6       98.09       87.15     10.54 o 
 -11   0   6      141.97      146.89     12.28 o 
 -10   0   6        3.40        5.39      3.17 o 
  -9   0   6      403.30      405.54     10.72 o 
  -8   0   6      423.33      419.90     12.81 o 
  -7   0   6      768.08      728.47     14.60 o 
  -6   0   6      979.77     1048.81     18.78 o 
  -5   0   6     2656.97     2610.38     46.00 o 
  -4   0   6      478.64      464.32     14.29 o 
  -3   0   6      206.81      280.18     13.01 o 
  -2   0   6     2351.88     2403.99     75.59 o 
  -1   0   6     4339.84     5071.24    154.60 o 
   0   0   6     3936.10     4151.31    127.20 o 
   1   0   6     7457.37     7601.35    231.64 o 
   2   0   6     7787.05     8189.39    250.84 o 
   3   0   6     1308.78     1294.99     39.32 o 
   4   0   6      436.39      579.18     12.83 o 
   5   0   6    10089.17     9843.70    165.28 o 
   6   0   6     4420.27     4766.57     98.32 o 
   7   0   6      966.20      931.64     77.21 o 
   8   0   6     3383.05     3300.86     60.75 o 
   9   0   6     2978.31     2796.25     53.01 o 
  10   0   6      331.61      336.99     12.52 o 
  11   0   6      569.81      537.97     29.57 o 
  12   0   6      165.99      164.11     14.26 o 
  13   0   6        0.88       -2.05      6.05 o 
 -14   1   6      231.40      249.26     12.96 o 
 -13   1   6        1.56       -2.12      4.01 o 
 -12   1   6       32.98       40.52      6.30 o 
 -11   1   6      667.15      709.50     14.25 o 
 -10   1   6     1944.46     2037.56     30.00 o 
  -9   1   6      101.18       93.54      4.93 o 
  -8   1   6       70.43       68.90      4.19 o 
  -7   1   6      492.78      512.56     10.21 o 
  -6   1   6     1081.72     1073.70     16.27 o 
  -5   1   6     7268.71     8092.68    108.92 o 
  -4   1   6     1254.27     1229.65     19.04 o 
  -3   1   6       29.34       28.24      3.17 o 
  -2   1   6     8919.48     9844.38    211.14 o 
  -1   1   6     1328.68     1432.57     48.94 o 
   0   1   6     2577.15     2339.55     75.79 o 
   2   1   6       24.33       20.94      4.77 o 
   3   1   6        9.83        1.86      0.99 o 
   4   1   6      342.18      343.21      6.71 o 
   5   1   6      620.67      657.19      9.79 o 
   6   1   6        4.14        6.37      1.82 o 
   7   1   6       44.75       40.18      4.56 o 
   8   1   6      154.57      138.03      6.69 o 
   9   1   6       12.75       14.86      3.13 o 
  10   1   6       32.86       32.70      3.98 o 
  11   1   6      329.99      349.72     12.58 o 
  12   1   6        0.77       -2.98      3.17 o 
  13   1   6        1.11        0.04      4.28 o 
 -14   2   6        7.43        1.87      3.99 o 
 -13   2   6       16.51       15.63      4.01 o 
 -12   2   6       11.31       10.01      3.43 o 
 -11   2   6        0.24        0.59      2.73 o 
 -10   2   6      310.38      260.24      9.14 o 
  -9   2   6      292.63      324.29      8.23 o 
  -8   2   6      302.58      218.55      6.27 o 
  -7   2   6        0.40        0.11      1.67 o 
  -6   2   6      126.75      116.93      7.24 o 
  -5   2   6      149.21      177.12      5.01 o 
  -3   2   6       72.85       55.69      3.77 o 
  -1   2   6      413.12       -0.64      0.95 o 
   0   2   6     2331.83     2471.23     52.16 o 
   2   2   6     1176.40     1293.06     22.58 o 
   3   2   6      989.45     1063.53     54.81 o 
   4   2   6       47.29       66.38      3.00 o 
   5   2   6      796.20      842.94     13.54 o 
   6   2   6        8.56        9.06      1.87 o 
   7   2   6      514.04      512.22      9.51 o 
   8   2   6      154.99      160.17      7.42 o 
   9   2   6      466.01      414.32     10.49 o 
  10   2   6        0.37        4.53      2.97 o 
  11   2   6      147.87      153.97      7.89 o 
  12   2   6      292.94      296.82     10.36 o 
  13   2   6      255.41      270.75     12.68 o 
 -13   3   6      307.44      304.59     12.58 o 
 -12   3   6      145.41      141.86     11.42 o 
 -11   3   6       34.92       34.47      5.63 o 
 -10   3   6      272.53      322.80     16.06 o 
  -9   3   6      179.84      168.02      8.19 o 
  -8   3   6      135.86      103.84      6.37 o 
  -7   3   6      206.74      182.25      7.25 o 
  -6   3   6      111.57      116.57      5.75 o 
  -5   3   6      353.73      333.67      8.80 o 
  -4   3   6     7708.26     7954.94    123.31 o 
  -3   3   6     2166.12     2220.08     37.73 o 
  -2   3   6        4.36       13.92      2.12 o 
  -1   3   6      130.12      102.22      4.74 o 
   0   3   6        4.06        8.40      1.97 o 
   1   3   6        4.55        8.58      4.20 o 
   2   3   6     1440.79     1492.17     40.91 o 
   3   3   6     4283.83     4551.71     72.41 o 
   4   3   6     2350.62     2346.76     38.68 o 
   5   3   6      173.10      191.56      7.06 o 
   6   3   6       38.36       38.16      3.80 o 
   7   3   6       20.59       23.30      3.57 o 
   8   3   6      151.44      143.24      7.59 o 
   9   3   6      489.22      509.85     17.03 o 
  10   3   6      286.66      263.94     13.31 o 
  11   3   6     1247.08     1286.95     33.57 o 
  12   3   6       21.71       27.03      5.77 o 
  13   3   6       70.96       80.17      9.78 o 
 -13   4   6      335.61      332.17     31.06 o 
 -12   4   6       47.53       67.72      9.91 o 
 -11   4   6       84.38      102.38      9.83 o 
 -10   4   6      228.87      219.35     11.43 o 
  -9   4   6      224.84      211.13      9.35 o 
  -8   4   6       45.23       41.25      4.53 o 
  -7   4   6      750.45      672.87     14.84 o 
  -6   4   6      375.09      367.95      9.78 o 
  -5   4   6       28.69       18.77      6.56 o 
  -4   4   6      155.71      199.05      6.43 o 
  -3   4   6      784.33      495.02     20.82 o 
  -2   4   6      278.39      284.38     13.31 o 
  -1   4   6        0.33        2.75      2.14 o 
   0   4   6     1268.43     1436.37     30.58 o 
   1   4   6      160.01      156.79      6.51 o 
   2   4   6       91.63       80.59      4.85 o 
   3   4   6      117.74      116.52      7.97 o 
   4   4   6       10.46        2.51      2.52 o 
   5   4   6      161.18      162.00      8.58 o 
   6   4   6       17.96       21.40      3.37 o 
   7   4   6        6.78       13.27      4.23 o 
   8   4   6        1.62       -0.13      2.93 o 
   9   4   6       59.16       62.29      9.23 o 
  10   4   6       86.23       74.81      8.39 o 
  11   4   6       85.16       97.16      9.85 o 
  12   4   6       90.50      111.39     10.97 o 
 -12   5   6      125.81      138.03     12.03 o 
 -11   5   6      337.32      365.03     17.33 o 
 -10   5   6      102.79      113.49      9.04 o 
  -9   5   6       68.69       70.21      6.90 o 
  -8   5   6      301.15      265.90     15.30 o 
  -7   5   6      173.85      181.86     13.84 o 
  -6   5   6      137.23      143.04     26.34 o 
  -5   5   6     1911.53     1919.49     48.25 o 
  -4   5   6      445.97      420.31     14.27 o 
  -3   5   6     3308.64     3254.23     49.15 o 
  -2   5   6      403.60      384.80     14.47 o 
  -1   5   6      634.81      691.21     14.72 o 
   0   5   6      150.76      148.09      8.51 o 
   1   5   6      558.79      528.23     15.21 o 
   2   5   6     4658.56     4649.98     74.97 o 
   3   5   6      332.14      374.32     11.35 o 
   4   5   6     7598.61     7746.76    122.39 o 
   5   5   6      902.71      803.16     19.72 o 
   6   5   6        0.07        3.66      3.52 o 
   7   5   6     1198.71     1216.53     27.91 o 
   8   5   6      183.76      208.21      9.55 o 
   9   5   6       31.95       28.66      5.27 o 
  10   5   6      228.48      252.33     12.47 o 
  11   5   6       78.48       98.30     13.17 o 
 -11   6   6       26.49       24.31      6.18 o 
 -10   6   6        0.10        2.50      4.72 o 
  -9   6   6      194.73      181.21     15.76 o 
  -8   6   6     1285.05     1304.48     35.49 o 
  -7   6   6        8.31       10.78      5.41 o 
  -6   6   6      155.60      150.06     11.03 o 
  -5   6   6      957.51      873.69     24.58 o 
  -4   6   6       22.45       34.08      5.12 o 
  -3   6   6     1970.63     1963.10     37.04 o 
  -2   6   6      366.05      344.79     12.16 o 
  -1   6   6      857.83      779.69     19.50 o 
   0   6   6       62.59       54.74      8.10 o 
   1   6   6      348.35      310.53     13.09 o 
   2   6   6     1757.32     1671.89     31.66 o 
   3   6   6       42.70       31.21      4.76 o 
   4   6   6      625.75      615.49     21.13 o 
   5   6   6       10.38       -1.03      3.40 o 
   6   6   6      415.03      392.05     14.94 o 
   7   6   6        0.05       -0.80      3.82 o 
   8   6   6       75.09       59.31     14.16 o 
   9   6   6      101.83      107.04     11.32 o 
  10   6   6      445.79      497.16     31.57 o 
 -10   7   6      589.62      606.40     36.52 o 
  -9   7   6       15.84       18.13      7.17 o 
  -8   7   6      100.51       81.87     10.15 o 
  -7   7   6       34.89       28.04      6.92 o 
  -6   7   6      301.79      309.70     16.59 o 
  -5   7   6       47.24       41.29      6.81 o 
  -4   7   6      227.59      263.05     12.01 o 
  -3   7   6      206.38      213.96     10.37 o 
  -2   7   6        5.55       12.33      4.20 o 
  -1   7   6       60.09       74.02     16.55 o 
   0   7   6       77.16       99.73      5.28 o 
   1   7   6       43.10       33.63      5.77 o 
   2   7   6       20.36       23.81      5.72 o 
   3   7   6      129.25      119.93     19.92 o 
   4   7   6       48.66       38.63      7.38 o 
   5   7   6      283.21      259.70     16.30 o 
   6   7   6       20.51       16.94      9.21 o 
   7   7   6      329.68      377.94     27.10 o 
   8   7   6      256.78      245.68     25.93 o 
   9   7   6       43.50       40.69     13.96 o 
  -8   8   6        3.94        5.65      5.93 o 
  -7   8   6      251.73      228.42     18.62 o 
  -6   8   6       19.26       18.53      6.43 o 
  -5   8   6       41.95       28.76      7.40 o 
  -4   8   6       75.73       99.39     11.39 o 
  -3   8   6       42.75       50.73      6.35 o 
  -2   8   6       55.54       63.96      7.16 o 
  -1   8   6      173.48      184.47     24.03 o 
   0   8   6      629.15      612.43     16.85 o 
   1   8   6       96.96      112.73      7.00 o 
   2   8   6       95.66      112.31     12.57 o 
   3   8   6        1.09        1.64      6.62 o 
   4   8   6       69.74       63.53     11.73 o 
   5   8   6      455.39      462.12     28.35 o 
   6   8   6      440.51      445.28     29.05 o 
   7   8   6      104.22      116.92     18.19 o 
  -6   9   6       34.98       25.12      8.83 o 
  -5   9   6        1.38       -2.30      6.63 o 
  -4   9   6       74.47       83.98     14.22 o 
  -3   9   6       20.06       27.33      9.32 o 
  -2   9   6       55.84       46.27     10.00 o 
  -1   9   6        3.13        8.73      5.95 o 
   0   9   6      103.82      107.05     10.90 o 
   1   9   6        0.74        2.07      3.56 o 
   2   9   6       13.03        8.97      5.32 o 
   3   9   6       29.41       20.40      8.40 o 
   4   9   6       76.40       96.56     14.56 o 
   5   9   6        0.11       -3.64      8.02 o 
 -14   1   7      498.59      523.53     17.57 o 
 -13   1   7       97.05       83.00      7.63 o 
 -12   1   7      603.93      633.21     14.57 o 
 -11   1   7       53.30       50.65      4.68 o 
 -10   1   7      569.57      598.81     12.26 o 
  -9   1   7     3254.48     3178.92     42.79 o 
  -8   1   7     3144.95     3152.80     41.82 o 
  -7   1   7      839.36      891.08     15.03 o 
  -6   1   7      273.76      290.22      7.94 o 
  -5   1   7      120.22      145.46      4.89 o 
  -4   1   7       59.54       78.13      3.62 o 
  -3   1   7      101.26      148.51      6.66 o 
  -1   1   7     1024.93     1123.14     39.48 o 
   0   1   7     1122.39     1118.30     39.39 o 
   1   1   7     4361.77     4770.97    394.95 o 
   2   1   7     3769.36     4232.83     90.37 o 
   3   1   7      133.47      173.43      7.32 o 
   4   1   7     1105.21     1333.78     18.31 o 
   5   1   7     1795.44     1724.88     21.25 o 
   6   1   7       56.83       38.14      3.00 o 
   7   1   7     4203.27     4068.80     57.15 o 
   8   1   7      388.49      389.52      9.75 o 
   9   1   7       32.02       24.34      3.51 o 
  10   1   7       57.79       52.63      4.77 o 
  11   1   7       34.94       42.43      6.14 o 
  12   1   7      323.07      316.62     10.50 o 
  13   1   7        3.06        7.19      4.64 o 
 -14   2   7       18.25       11.61      4.36 o 
 -13   2   7       12.77        9.10      4.17 o 
 -12   2   7       28.07       23.68      3.95 o 
 -11   2   7       97.38      126.72      6.43 o 
 -10   2   7      978.63      904.01     16.27 o 
  -9   2   7      153.57      170.71      6.32 o 
  -8   2   7     1068.02     1068.69     18.38 o 
  -7   2   7      487.62      370.17     11.91 o 
  -6   2   7      122.70      116.33      4.56 o 
  -5   2   7     3459.76     3736.83     51.44 o 
  -4   2   7     3417.80     3559.80     55.08 o 
  -3   2   7     3003.30     3236.53     56.05 o 
   2   2   7     1362.16     1278.34     25.56 o 
   3   2   7      802.67      843.10     32.88 o 
   4   2   7     1533.36     1662.80     20.76 o 
   5   2   7      694.34      789.60     12.97 o 
   6   2   7      957.17      960.09     14.24 o 
   7   2   7       71.39       64.55      5.11 o 
   8   2   7        0.05        2.77      2.36 o 
   9   2   7       56.91       65.93      4.90 o 
  10   2   7      133.20      132.43      6.97 o 
  11   2   7      466.92      534.39     13.42 o 
  12   2   7       17.57       15.53      4.08 o 
  13   2   7       33.04       34.37      6.07 o 
 -13   3   7        9.37       -0.99      5.80 o 
 -12   3   7      160.75      154.80     10.18 o 
 -11   3   7        2.50        1.48      3.84 o 
 -10   3   7      191.91      175.70      9.83 o 
  -9   3   7      636.94      523.95     13.29 o 
  -8   3   7       68.28       64.55      5.01 o 
  -7   3   7      569.86      554.30     15.56 o 
  -6   3   7     2671.56     2732.39     45.30 o 
  -5   3   7       95.93       65.47      4.47 o 
  -4   3   7     1005.57     1197.78     23.48 o 
  -3   3   7     2781.88     3157.65     37.37 o 
  -2   3   7     3710.42     4019.17     63.21 o 
  -1   3   7     2213.41     2268.28     36.80 o 
   0   3   7     4106.82     4586.07     70.02 o 
   1   3   7      810.36      880.57     18.64 o 
   2   3   7      573.74      532.94     15.35 o 
   3   3   7     2233.38     2156.53     37.11 o 
   4   3   7     1794.50     1892.09     32.18 o 
   5   3   7       78.05       84.08      5.18 o 
   6   3   7      127.19      128.14      6.31 o 
   7   3   7      763.96      778.78     16.45 o 
   8   3   7      803.87      725.90     22.24 o 
   9   3   7       17.03       19.24      7.12 o 
  10   3   7       17.70       18.42      5.28 o 
  11   3   7      292.10      285.08     14.76 o 
  12   3   7        0.55       -2.78      4.13 o 
 -13   4   7       85.32       86.15      9.78 o 
 -12   4   7      977.36      955.65     52.44 o 
 -11   4   7      530.69      556.59     19.85 o 
 -10   4   7      231.73      210.39     10.69 o 
  -9   4   7       72.66       66.64      6.55 o 
  -8   4   7      127.76      122.94      8.71 o 
  -7   4   7       72.85       61.33      6.85 o 
  -6   4   7      227.82      229.98      9.96 o 
  -5   4   7     1143.37     1156.00     23.76 o 
  -4   4   7        5.58        0.16      1.29 o 
  -3   4   7      327.34      281.15     20.26 o 
  -2   4   7        1.92        1.89      1.80 o 
  -1   4   7      191.82      212.56      9.03 o 
   0   4   7      470.54      566.91      9.76 o 
   1   4   7       44.61       40.03      3.54 o 
   2   4   7      422.37      415.98     11.07 o 
   3   4   7     1545.56     1598.88     36.25 o 
   4   4   7       64.01       70.58      5.44 o 
   5   4   7      134.60      139.31      8.03 o 
   6   4   7      578.24      573.09     15.33 o 
   7   4   7      211.05      175.75      7.97 o 
   8   4   7       29.77       36.27      4.86 o 
   9   4   7      104.38       93.86      7.59 o 
  10   4   7      156.82      170.00     11.88 o 
  11   4   7       16.70       13.76      5.89 o 
  12   4   7       23.24       28.48      8.94 o 
 -12   5   7      106.45      127.17     16.56 o 
 -11   5   7       35.44       27.42      6.76 o 
 -10   5   7       25.70       35.92      6.08 o 
  -9   5   7       82.46       91.56      7.66 o 
  -8   5   7       47.34       55.60      7.58 o 
  -7   5   7       29.28       24.65      5.48 o 
  -6   5   7       28.63       23.06      6.41 o 
  -5   5   7        0.18       -1.95      3.51 o 
  -4   5   7      723.20      748.70     14.55 o 
  -3   5   7       42.07       42.08      4.57 o 
  -2   5   7      391.16      360.42     11.72 o 
  -1   5   7      540.42      551.69     12.71 o 
   0   5   7      433.99      454.70      9.54 o 
   1   5   7        1.82        5.10      2.54 o 
   2   5   7      412.15      391.58     11.80 o 
   3   5   7     2659.78     2674.93     46.74 o 
   4   5   7        6.85       21.41      4.26 o 
   5   5   7       19.26       30.41      4.79 o 
   6   5   7      613.70      636.32     17.70 o 
   7   5   7       40.17       46.13      6.04 o 
   8   5   7      141.55      131.49     10.37 o 
   9   5   7      282.06      301.11     13.02 o 
  10   5   7       12.42        3.60      5.37 o 
  11   5   7       41.57       41.09      7.85 o 
 -11   6   7      559.02      564.89     18.80 o 
 -10   6   7       91.85       83.89      8.41 o 
  -9   6   7      333.55      301.12     18.02 o 
  -8   6   7        0.01       -2.16      4.73 o 
  -7   6   7       12.13       10.71      5.19 o 
  -6   6   7       23.66       21.30      5.63 o 
  -5   6   7      718.70      680.92     26.56 o 
  -4   6   7      689.70      687.53     18.04 o 
  -3   6   7      592.85      648.21     16.76 o 
  -2   6   7      123.57       95.14      7.12 o 
  -1   6   7      250.79      204.12     16.85 o 
   0   6   7       29.95       26.06      2.88 o 
   1   6   7       22.27       15.13      4.22 o 
   2   6   7      158.43      137.75     10.35 o 
   3   6   7       11.89       13.08      5.74 o 
   4   6   7      179.23      202.45     13.10 o 
   5   6   7       78.73       91.74      8.99 o 
   6   6   7       15.68        1.68      4.96 o 
   7   6   7        0.67       -7.39      5.39 o 
   8   6   7        7.10        7.41      5.68 o 
   9   6   7       64.24       68.75     13.37 o 
  10   6   7       69.01       65.69      8.78 o 
 -10   7   7       89.76       85.95     11.34 o 
  -9   7   7      150.66      152.00     13.57 o 
  -8   7   7      207.37      203.22     14.86 o 
  -7   7   7      396.46      392.86     18.15 o 
  -6   7   7      317.79      330.39     15.79 o 
  -5   7   7       48.97       40.44      6.88 o 
  -4   7   7       15.39       11.46      4.40 o 
  -3   7   7       49.01       50.54      5.89 o 
  -2   7   7     2730.15     2693.89     58.46 o 
  -1   7   7      499.04      467.01     19.02 o 
   0   7   7      434.22      402.70     11.04 o 
   1   7   7        4.89        4.97      4.16 o 
   2   7   7       14.13       17.88      5.24 o 
   3   7   7      158.50      161.26     26.80 o 
   4   7   7      240.98      265.93     31.80 o 
   5   7   7       34.06       44.50     24.06 o 
   6   7   7      399.45      385.74     26.18 o 
   7   7   7       25.94       23.70     10.81 o 
   8   7   7       20.56       29.91     12.50 o 
   9   7   7      109.86      125.68     20.70 o 
  -8   8   7       36.74       26.53      8.26 o 
  -7   8   7       21.45       23.57     11.58 o 
  -6   8   7        6.80        9.75      5.59 o 
  -5   8   7        7.20        3.53      4.96 o 
  -4   8   7      132.28      130.36     16.95 o 
  -3   8   7      328.78      337.69     13.52 o 
  -2   8   7      382.92      391.61     22.76 o 
  -1   8   7      183.33      173.29     11.06 o 
   0   8   7      135.41      165.55     17.61 o 
   1   8   7      609.59      582.29     16.87 o 
   2   8   7        7.94        8.63      6.64 o 
   3   8   7      375.99      375.97     22.25 o 
   4   8   7        0.06       -2.97      6.47 o 
   5   8   7       12.53       16.37      9.29 o 
   6   8   7       52.58       64.74     13.70 o 
   7   8   7       32.10       26.32     11.84 o 
  -6   9   7        0.23        6.44      7.24 o 
  -5   9   7       46.78       33.60      8.88 o 
  -4   9   7       22.66       14.34      9.41 o 
  -3   9   7        0.02      -10.68      6.35 o 
  -2   9   7        0.01       -5.37      6.09 o 
  -1   9   7       59.09       56.14      5.59 o 
   0   9   7      171.69      184.17     13.99 o 
   1   9   7      192.72      204.07     13.25 o 
   2   9   7      303.27      311.22     17.25 o 
   3   9   7        0.06        4.06      7.04 o 
   4   9   7       49.30       78.09     13.49 o 
   5   9   7      640.48      655.75     35.93 o 
 -14   0   8        5.52        1.46      6.54 o 
 -13   0   8      711.40      657.48     26.15 o 
 -12   0   8      561.88      590.43     23.54 o 
 -11   0   8        6.24        6.56      5.01 o 
 -10   0   8      223.37      191.85      8.27 o 
  -9   0   8     2602.74     2647.95     44.09 o 
  -8   0   8     1120.36     1070.30     20.30 o 
  -7   0   8        6.69       22.68      2.78 o 
  -6   0   8      343.57      347.70      8.31 o 
  -5   0   8     3464.91     4113.66     62.45 o 
  -4   0   8      703.55      630.62     15.06 o 
  -3   0   8      159.77      111.60      7.43 o 
  -2   0   8     7062.51     7594.02    163.58 o 
  -1   0   8        4.89       -3.28      2.44 o 
   0   0   8     7532.19     7733.80    235.34 o 
   1   0   8    17004.20    18370.04    554.65 o 
   2   0   8     4425.95     4006.90    580.39 o 
   3   0   8     1298.13     1460.42     44.64 o 
   4   0   8       79.43      119.46      7.97 o 
   5   0   8       29.71       20.34      2.95 o 
   6   0   8      830.01      704.03     18.73 o 
   7   0   8    14172.89    14187.49    238.55 o 
   8   0   8      729.79      613.19     19.32 o 
   9   0   8      499.57      441.74     13.32 o 
  10   0   8       71.69      101.46      7.05 o 
  11   0   8        1.43       -3.70      5.55 o 
  12   0   8      326.45      301.08     17.95 o 
  13   0   8        4.51        2.45      6.24 o 
 -14   1   8      262.10      251.23     18.69 o 
 -13   1   8      145.64      131.38     10.79 o 
 -12   1   8      232.70      244.82      8.78 o 
 -11   1   8       20.86       23.19      4.56 o 
 -10   1   8      882.79      841.08     15.29 o 
  -9   1   8        4.46        4.95      3.07 o 
  -8   1   8     1204.87     1167.54     18.24 o 
  -7   1   8      371.54      368.77     13.37 o 
  -6   1   8      124.05      100.04      3.98 o 
  -5   1   8     1904.34     2187.88     32.24 o 
  -4   1   8        8.33       18.94      1.65 o 
  -2   1   8     4743.55     5353.11    108.63 o 
  -1   1   8     2478.83     2539.55     82.55 o 
   1   1   8     8331.84     9436.98    203.72 o 
   2   1   8      103.02       81.59     10.71 o 
   3   1   8     8734.08     9408.00    135.51 o 
   4   1   8        2.97       27.70      2.30 o 
   5   1   8      147.66      138.69      4.39 o 
   6   1   8       84.62       77.11      6.67 o 
   7   1   8      887.22      871.99     15.95 o 
   8   1   8      233.67      220.02      9.88 o 
   9   1   8       62.89       69.33      4.99 o 
  10   1   8       46.57       54.10      4.73 o 
  11   1   8       33.34       37.09      4.44 o 
  12   1   8       59.92       66.49      6.10 o 
  13   1   8       13.59       13.09      6.16 o 
 -14   2   8        5.08       -2.59      3.85 o 
 -13   2   8        8.61        7.68      3.70 o 
 -12   2   8       35.00       35.40      4.35 o 
 -11   2   8       84.05       73.43      5.35 o 
 -10   2   8       70.29       78.73      4.95 o 
  -9   2   8      287.49      252.81      7.37 o 
  -8   2   8      299.28      318.82      8.65 o 
  -7   2   8      232.02      209.67      8.63 o 
  -6   2   8       73.89       85.82      4.42 o 
  -5   2   8     1570.38     1852.96     25.25 o 
  -4   2   8       46.13       46.44      2.91 o 
  -3   2   8      273.01      275.16     17.88 o 
  -2   2   8      678.71      373.96     13.22 o 
  -1   2   8       33.13       -1.45      0.82 o 
   1   2   8      138.30      146.96     13.63 o 
   2   2   8       77.55       71.95      5.97 o 
   3   2   8        0.24       -0.12      1.81 o 
   4   2   8       55.94       42.84      2.28 o 
   5   2   8     2100.63     2204.88     29.23 o 
   6   2   8      299.12      292.66      6.81 o 
   7   2   8      287.07      260.51      6.87 o 
   8   2   8      357.33      363.10     11.53 o 
   9   2   8      726.82      688.11     15.07 o 
  10   2   8      684.68      708.84     15.50 o 
  11   2   8       39.76       27.40      4.34 o 
  12   2   8       28.50       26.77      4.55 o 
  13   2   8      167.51      165.43     13.94 o 
 -13   3   8        8.85       -0.41      5.84 o 
 -12   3   8      721.10      777.55     23.95 o 
 -11   3   8        4.02        4.20      3.78 o 
 -10   3   8        7.54        2.10      4.12 o 
  -9   3   8        0.00       -1.01      3.10 o 
  -8   3   8       39.96       38.23      4.66 o 
  -7   3   8      294.76      266.33      9.06 o 
  -6   3   8     1896.51     1940.02     33.93 o 
  -5   3   8      185.78      185.72     13.63 o 
  -4   3   8      170.74      149.46      6.16 o 
  -3   3   8       36.08       42.35      3.61 o 
  -2   3   8      237.16      244.22      5.29 o 
  -1   3   8     3106.84     3378.45     46.52 o 
   0   3   8       77.51       63.22      3.59 o 
   1   3   8       59.93       79.60      4.35 o 
   2   3   8      804.38      852.83     24.53 o 
   3   3   8     1623.89     1686.59     30.26 o 
   4   3   8      886.40      935.72     18.23 o 
   5   3   8      428.37      461.93     11.60 o 
   6   3   8     2423.15     2426.00     41.70 o 
   7   3   8      118.25      155.54      8.15 o 
   8   3   8      799.11      798.09     19.15 o 
   9   3   8       10.07       11.63      4.57 o 
  10   3   8       16.97       16.13      5.44 o 
  11   3   8      172.18      176.37     10.38 o 
  12   3   8      258.73      259.02     12.61 o 
 -13   4   8       94.26      114.37     12.58 o 
 -12   4   8      148.19      151.88     11.73 o 
 -11   4   8        1.62       -3.19      6.71 o 
 -10   4   8       14.96        9.81      4.30 o 
  -9   4   8      193.82      225.28     16.05 o 
  -8   4   8       92.91       98.49      7.20 o 
  -7   4   8        8.88        5.97      3.22 o 
  -6   4   8      603.69      580.75     12.93 o 
  -5   4   8      763.44      733.23     17.26 o 
  -4   4   8     1773.27     1853.35     33.17 o 
  -3   4   8       12.82       15.12      3.46 o 
  -2   4   8        0.10        0.43      2.31 o 
  -1   4   8      140.43      119.75      5.22 o 
   0   4   8       47.46       47.08      2.81 o 
   1   4   8        0.14       -1.34      1.76 o 
   2   4   8      841.88      895.63     30.89 o 
   3   4   8      277.39      283.82     19.74 o 
   4   4   8      129.33      110.24      7.38 o 
   5   4   8        3.46       -0.44      2.72 o 
   6   4   8       17.70       10.04      2.97 o 
   7   4   8        9.32       13.32      3.94 o 
   8   4   8       19.95       10.70      3.75 o 
   9   4   8        0.13       -6.41      3.21 o 
  10   4   8        7.45        9.88      7.85 o 
  11   4   8        0.02       -3.58      5.05 o 
  12   4   8       13.39       25.10      7.15 o 
 -12   5   8       32.48       37.64      7.70 o 
 -11   5   8      549.22      545.26     24.50 o 
 -10   5   8        6.28        4.53      4.50 o 
  -9   5   8      493.16      528.31     19.02 o 
  -8   5   8      761.75      729.50     23.60 o 
  -7   5   8      261.52      244.01     14.09 o 
  -6   5   8     1540.15     1479.16     43.32 o 
  -5   5   8      240.30      224.22     10.49 o 
  -4   5   8     1821.72     1838.94     29.54 o 
  -3   5   8      612.38      653.76     18.20 o 
  -2   5   8      790.01      805.85     30.77 o 
  -1   5   8     4929.68     4878.42     89.27 o 
   0   5   8     1395.64     1481.75     21.02 o 
   1   5   8      271.97      285.21      9.58 o 
   2   5   8      597.22      604.56     16.38 o 
   3   5   8     2694.00     2593.93     51.72 o 
   4   5   8      506.50      510.12     14.42 o 
   5   5   8      998.06      996.56     23.05 o 
   6   5   8       95.85      112.04     11.40 o 
   7   5   8       50.72       52.60      7.22 o 
   8   5   8        2.98        5.62      3.77 o 
   9   5   8       69.11       64.68      6.99 o 
  10   5   8       42.30       44.84      7.81 o 
  11   5   8        2.11        1.71      5.95 o 
 -11   6   8       87.21       87.93      8.96 o 
 -10   6   8      121.10      124.09      9.77 o 
  -9   6   8       21.32       17.04      7.72 o 
  -8   6   8       16.59       12.95      6.03 o 
  -7   6   8      473.17      415.02     17.27 o 
  -6   6   8       80.90       89.53     11.30 o 
  -5   6   8        0.01        1.79      3.36 o 
  -4   6   8       22.87       23.32      5.19 o 
  -3   6   8      216.03      177.77      9.30 o 
  -2   6   8     1091.39      974.67     24.15 o 
  -1   6   8      321.91      278.35     10.68 o 
   0   6   8      269.68      217.01     11.37 o 
   1   6   8       10.94        4.11      3.50 o 
   2   6   8      453.67      444.98     17.24 o 
   3   6   8      669.49      618.17     39.42 o 
   4   6   8      432.75      427.22     17.20 o 
   5   6   8     1350.41     1372.70     44.14 o 
   6   6   8       27.94       30.19      6.86 o 
   7   6   8       33.16       31.25      7.47 o 
   8   6   8        9.66       20.29      6.24 o 
   9   6   8       16.27       12.24      6.70 o 
  10   6   8      233.58      252.67     13.88 o 
 -10   7   8       32.73       50.15      9.31 o 
  -9   7   8        4.15       -1.10      5.87 o 
  -8   7   8      116.23      141.71     12.66 o 
  -7   7   8      253.03      254.96     16.06 o 
  -6   7   8       39.88       24.59      7.19 o 
  -5   7   8        6.35        5.48      4.73 o 
  -4   7   8        6.55        3.83      3.97 o 
  -3   7   8       84.85       73.03      6.83 o 
  -2   7   8      532.29      555.32     26.40 o 
  -1   7   8      104.14       90.04     15.51 o 
   0   7   8        7.91       15.63      3.52 o 
   1   7   8      196.54      171.36     13.94 o 
   2   7   8        1.77       -3.48      3.90 o 
   3   7   8      448.25      458.80     20.76 o 
   4   7   8      192.10      227.14     22.92 o 
   5   7   8       13.91       16.29      6.62 o 
   6   7   8      650.77      634.42     26.70 o 
   7   7   8      126.44      113.34     17.58 o 
   8   7   8       13.55       21.76     11.03 o 
   9   7   8        4.32       27.01     12.68 o 
  -8   8   8      161.93      157.83     13.94 o 
  -7   8   8        2.29       -1.35      5.56 o 
  -6   8   8       18.90       13.74      6.14 o 
  -5   8   8       21.59        7.07      5.20 o 
  -4   8   8       24.65       39.00      6.11 o 
  -3   8   8      125.36      146.94     12.19 o 
  -2   8   8      363.95      384.93     14.88 o 
  -1   8   8        1.18        1.29      2.97 o 
   0   8   8        2.44       -1.61      2.95 o 
   1   8   8        0.41       -1.35      3.07 o 
   2   8   8      494.63      495.06     24.70 o 
   3   8   8        6.60       16.58      7.40 o 
   4   8   8       36.62       38.96      9.87 o 
   5   8   8       71.81       58.68     12.51 o 
   6   8   8       28.93        9.67      9.11 o 
   7   8   8       13.18       10.41     10.23 o 
  -6   9   8       31.95       45.21     14.77 o 
  -5   9   8        6.29        6.69     11.05 o 
  -4   9   8        2.94       -7.74      7.34 o 
  -3   9   8        6.33        2.51      7.61 o 
  -2   9   8        1.00      -11.79      5.89 o 
  -1   9   8       24.41       20.41      4.50 o 
   0   9   8       36.69       42.25      5.61 o 
   1   9   8        2.27        3.65      4.11 o 
   2   9   8       99.49      123.68     18.16 o 
   3   9   8       31.90       35.09      6.15 o 
   4   9   8        5.23       14.07      8.77 o 
 -14   1   9       40.78       36.11      6.38 o 
 -13   1   9       58.11       58.72      6.77 o 
 -12   1   9        0.29        2.07      3.13 o 
 -11   1   9      211.28      219.57      9.38 o 
 -10   1   9     1272.42     1276.99     20.63 o 
  -9   1   9       79.53       58.65      4.08 o 
  -8   1   9      189.48      164.92      5.87 o 
  -7   1   9       78.03       79.72      4.31 o 
  -6   1   9       60.91       57.37      3.22 o 
  -5   1   9      223.33      245.53      6.34 o 
  -4   1   9     3045.22     3323.28     64.53 o 
  -3   1   9     2909.84     2918.38     54.28 o 
  -2   1   9       25.64       18.10      2.58 o 
   1   1   9      234.89      349.42      8.82 o 
   2   1   9      334.12      472.71     15.93 o 
   3   1   9     1447.04     1526.80     22.51 o 
   4   1   9     1813.31     1844.10     27.09 o 
   5   1   9      617.32      609.51     10.72 o 
   6   1   9       51.28       54.12      3.08 o 
   7   1   9      699.59      682.31     13.50 o 
   8   1   9     1262.28     1267.40     21.96 o 
   9   1   9      915.16      908.69     17.72 o 
  10   1   9       26.84       27.38      3.80 o 
  11   1   9       83.00       95.96      6.39 o 
  12   1   9      152.90      161.67     10.24 o 
  13   1   9       55.60       61.59      7.33 o 
 -14   2   9      206.31      214.01      9.61 o 
 -13   2   9      702.71      724.14     15.54 o 
 -12   2   9      354.20      347.61     10.91 o 
 -11   2   9       55.00       48.70      4.38 o 
 -10   2   9       51.06       40.24      3.99 o 
  -9   2   9       21.11       12.48      3.44 o 
  -8   2   9     3899.72     3984.40     48.00 o 
  -7   2   9      166.37      217.29      5.58 o 
  -6   2   9      785.93      785.80     13.01 o 
  -5   2   9       21.41       23.44      2.08 o 
  -4   2   9       63.72       87.13      2.85 o 
  -3   2   9     2392.93     2303.06     32.93 o 
  -2   2   9       87.00       53.16      3.24 o 
  -1   2   9     2256.62        0.31      0.81 o 
   0   2   9       26.58        3.11      3.24 o 
   1   2   9      280.60      272.08     14.27 o 
   2   2   9      235.56      290.01      8.63 o 
   3   2   9      270.27      307.53      7.72 o 
   4   2   9      317.01      367.96      6.86 o 
   5   2   9       21.77       19.53      2.11 o 
   6   2   9       10.41       13.24      2.29 o 
   7   2   9        7.64        7.49      2.32 o 
   8   2   9       64.07       81.77      4.99 o 
   9   2   9       85.55       80.17      5.35 o 
  10   2   9        7.50       14.03      3.44 o 
  11   2   9       30.51       24.81      4.33 o 
  12   2   9       70.00       84.81      9.16 o 
  13   2   9        2.04       -0.66      5.00 o 
 -14   3   9        5.77        2.15      5.32 o 
 -13   3   9       19.30       19.87      6.71 o 
 -12   3   9      110.04      121.44     16.73 o 
 -11   3   9      123.74      118.45      9.12 o 
 -10   3   9      484.62      441.56     13.91 o 
  -9   3   9      329.67      323.58     11.36 o 
  -8   3   9      139.80      122.31      6.66 o 
  -7   3   9      489.59      449.23     10.99 o 
  -6   3   9     1495.92     1433.82     35.26 o 
  -5   3   9      363.49      328.91     20.66 o 
  -4   3   9     2448.97     2781.63     41.88 o 
  -3   3   9      116.41      137.53      4.24 o 
  -2   3   9       39.64       29.51      1.97 o 
  -1   3   9     3261.14     3693.97     46.43 o 
   0   3   9     7742.59     8579.06    148.25 o 
   1   3   9      193.49      218.45      7.29 o 
   2   3   9      204.86      221.96      7.76 o 
   3   3   9     2787.63     2895.57     55.11 o 
   4   3   9     1213.66     1264.25     23.17 o 
   5   3   9      437.29      488.07     12.17 o 
   6   3   9      108.97       83.58      6.77 o 
   7   3   9       55.99       58.39      5.41 o 
   8   3   9      163.17      180.66      9.22 o 
   9   3   9        6.37        7.38      4.36 o 
  10   3   9        1.05        1.46      4.49 o 
  11   3   9      194.43      215.58     11.57 o 
  12   3   9       15.29       13.01      5.82 o 
 -13   4   9      292.18      311.41     16.51 o 
 -12   4   9       72.11       73.48      9.83 o 
 -11   4   9       37.72       26.68     13.47 o 
 -10   4   9        8.29        8.69      4.04 o 
  -9   4   9       70.41       69.31      6.64 o 
  -8   4   9        7.00       -1.72      3.11 o 
  -7   4   9      672.19      644.46     16.30 o 
  -6   4   9      680.39      606.99     14.99 o 
  -5   4   9     4827.70     5005.06     73.02 o 
  -4   4   9       33.58       29.34      5.61 o 
  -3   4   9      111.74      121.24      3.75 o 
  -2   4   9      292.76      299.19      8.24 o 
  -1   4   9      373.81      410.76      7.19 o 
   0   4   9     1481.04     1425.28     21.73 o 
   1   4   9      933.62      948.27     21.63 o 
   2   4   9      229.86      215.88     10.73 o 
   3   4   9      785.27      761.17     24.66 o 
   4   4   9      102.17       87.63      6.88 o 
   5   4   9     1145.07     1191.62     28.59 o 
   6   4   9      699.79      671.54     16.20 o 
   7   4   9      208.07      207.67      9.44 o 
   8   4   9       47.36       34.73      5.28 o 
   9   4   9       46.19       50.24      8.36 o 
  10   4   9       53.78       59.04      8.01 o 
  11   4   9      331.66      334.53     16.74 o 
  12   4   9      303.25      279.26     15.81 o 
 -12   5   9        6.57        2.42      5.69 o 
 -11   5   9       54.65       55.72      8.72 o 
 -10   5   9      263.44      301.93     13.92 o 
  -9   5   9        8.90       15.84      8.03 o 
  -8   5   9        9.92       14.72      7.27 o 
  -7   5   9        2.43        3.01      4.00 o 
  -6   5   9        3.69        5.51      4.20 o 
  -5   5   9     1061.56     1032.29     26.42 o 
  -4   5   9      215.13      218.76      7.17 o 
  -3   5   9       53.49       61.69      9.12 o 
  -2   5   9     1748.96     1690.36     36.00 o 
  -1   5   9      160.89      190.68     10.68 o 
   0   5   9     1656.20     1630.19     33.63 o 
   1   5   9     1789.38     1665.68     34.10 o 
   2   5   9       41.48       35.08      8.85 o 
   3   5   9      143.91      143.61     10.84 o 
   4   5   9      239.97      239.09     22.96 o 
   5   5   9      378.02      384.43     14.30 o 
   6   5   9       28.48       24.37      5.48 o 
   7   5   9       71.19       63.00      7.92 o 
   8   5   9      109.32      109.80      8.10 o 
   9   5   9       53.49       71.21      7.74 o 
  10   5   9       18.58       27.07      6.84 o 
  11   5   9       15.31       24.32      7.42 o 
 -11   6   9       42.61       34.32      6.76 o 
 -10   6   9       69.70       64.67      7.74 o 
  -9   6   9       97.39       91.72     10.46 o 
  -8   6   9       14.82       13.84      6.14 o 
  -7   6   9      535.94      505.10     19.13 o 
  -6   6   9      102.43      103.52      9.62 o 
  -5   6   9        1.86        1.42      3.34 o 
  -4   6   9      231.21      204.85      6.92 o 
  -3   6   9       81.60       59.30      6.54 o 
  -2   6   9        0.43        8.19      3.41 o 
  -1   6   9      331.48      312.50     11.28 o 
   0   6   9       17.29       15.00      4.76 o 
   1   6   9        8.21        2.54      3.62 o 
   2   6   9       50.80       48.46      6.80 o 
   3   6   9      602.83      634.67     22.98 o 
   4   6   9      983.74      949.29     32.17 o 
   5   6   9      211.36      215.58     12.71 o 
   6   6   9      804.29      768.56     23.54 o 
   7   6   9        9.01        4.49      4.96 o 
   8   6   9       50.51       54.27      8.33 o 
   9   6   9       10.58       17.65      8.89 o 
  10   6   9      382.38      426.83     16.46 o 
 -10   7   9      743.67      743.61     27.80 o 
  -9   7   9       42.71       50.55      9.92 o 
  -8   7   9      193.39      209.35     15.10 o 
  -7   7   9      379.35      371.70     17.49 o 
  -6   7   9        0.20       10.13      5.35 o 
  -5   7   9     1252.24     1215.50     32.17 o 
  -4   7   9      653.35      661.80     18.60 o 
  -3   7   9       55.77       50.64      6.71 o 
  -2   7   9      702.70      691.87     20.22 o 
  -1   7   9      167.42      124.39      6.27 o 
   0   7   9      582.93      577.06     14.79 o 
   1   7   9      290.91      275.10      9.77 o 
   2   7   9        9.94       16.63      5.33 o 
   3   7   9       14.19       21.27      6.34 o 
   4   7   9      392.37      409.61     19.25 o 
   5   7   9        0.05      -10.75      6.48 o 
   6   7   9       15.47       12.14     10.90 o 
   7   7   9        4.98       14.14      7.36 o 
   8   7   9      163.71      159.45     21.96 o 
   9   7   9      148.27       98.70     19.18 o 
  -8   8   9        1.12        2.97      5.93 o 
  -7   8   9       22.53       10.69      6.42 o 
  -6   8   9        5.66       -1.70      4.94 o 
  -5   8   9        3.11        3.03      4.86 o 
  -4   8   9      197.70      193.24     13.49 o 
  -3   8   9       72.18      101.13      9.19 o 
  -2   8   9       51.51       58.49      6.88 o 
  -1   8   9       90.76       95.87     10.01 o 
   0   8   9       20.84       20.86      3.91 o 
   1   8   9      300.88      283.62     10.66 o 
   2   8   9        0.06        0.45      3.23 o 
   3   8   9      132.83      141.39     15.70 o 
   4   8   9        7.69       -0.84      6.54 o 
   5   8   9       30.72       17.04      9.34 o 
   6   8   9        0.70        4.20      8.92 o 
   7   8   9       23.44       26.41     11.83 o 
  -5   9   9        1.81        7.15      7.40 o 
  -4   9   9        0.24       -5.92      7.13 o 
  -3   9   9      402.36      379.68     24.01 o 
  -2   9   9      283.78      250.63     18.23 o 
  -1   9   9      356.26      372.88     13.35 o 
   0   9   9        6.28        8.70      4.32 o 
   1   9   9      139.32      145.40      9.47 o 
   2   9   9      253.79      250.50     12.39 o 
   3   9   9      602.36      613.92     20.36 o 
   4   9   9      399.59      372.89     25.43 o 
 -14   0  10       34.25       17.11      7.79 o 
 -13   0  10      263.54      268.58     17.82 o 
 -12   0  10      395.93      392.56     18.59 o 
 -11   0  10      170.80      155.90     14.06 o 
 -10   0  10      174.32      177.50      8.73 o 
  -9   0  10        4.37       -2.72      2.25 o 
  -8   0  10      351.84      359.71      9.52 o 
  -7   0  10     2080.35     2012.44     33.49 o 
  -6   0  10     1922.56     2141.09     34.74 o 
  -5   0  10    11723.13    13437.30    196.70 o 
  -4   0  10      300.58      318.96      9.05 o 
  -2   0  10      232.39      199.19     10.21 o 
  -1   0  10    10901.35    13171.08    398.80 o 
   0   0  10        1.00       -2.09      2.00 o 
   1   0  10        2.08        8.85      3.12 o 
   2   0  10      620.55      627.54     16.66 o 
   3   0  10      875.13      926.95     23.66 o 
   4   0  10      599.74      794.50     18.74 o 
   5   0  10      272.31      295.27      8.86 o 
   6   0  10      808.08      791.48     18.10 o 
   7   0  10     1843.60     1698.92     34.11 o 
   8   0  10      201.43      163.89      9.75 o 
   9   0  10        7.42        4.20      3.23 o 
  10   0  10        7.63        3.99      3.35 o 
  11   0  10      141.91      138.86     12.79 o 
  12   0  10        3.58        7.26     10.75 o 
  13   0  10        0.87       -3.59      5.59 o 
 -14   1  10       19.65       22.54      5.73 o 
 -13   1  10      326.63      354.30     17.32 o 
 -12   1  10        4.46        1.78      3.93 o 
 -11   1  10        7.28        7.54      2.97 o 
 -10   1  10       11.92       14.20      2.92 o 
  -9   1  10       19.67        7.37      2.48 o 
  -8   1  10     2458.78     2484.74     33.94 o 
  -7   1  10     1094.32     1023.39     16.72 o 
  -6   1  10        0.35       -1.09      1.27 o 
  -5   1  10     1702.23     1784.20     24.22 o 
  -4   1  10        8.22        2.25      1.11 o 
  -3   1  10       60.17       62.02      4.16 o 
  -2   1  10     3708.17     4497.85     67.32 o 
   0   1  10      799.65      916.21     15.83 o 
   1   1  10      728.51      876.28     18.18 o 
   2   1  10     2146.42     2215.86     27.94 o 
   3   1  10      643.55      668.77     10.91 o 
   4   1  10     1131.87     1119.51     14.60 o 
   5   1  10      351.15      355.87      7.42 o 
   6   1  10      131.28      117.02      6.33 o 
   7   1  10     1186.56     1209.13     20.64 o 
   8   1  10       35.14       31.45      3.68 o 
   9   1  10      265.48      280.76      8.88 o 
  10   1  10        3.36        2.88      2.79 o 
  11   1  10       44.75       43.93      4.81 o 
  12   1  10       25.06       19.82      4.98 o 
  13   1  10       67.84       81.89      8.14 o 
 -14   2  10       38.30       18.14      5.12 o 
 -13   2  10      297.70      270.49      9.52 o 
 -12   2  10        1.56        3.51      3.16 o 
 -11   2  10       70.33       54.73      4.63 o 
 -10   2  10      833.59      846.45     15.51 o 
  -9   2  10       11.31       16.04      2.91 o 
  -8   2  10     1690.50     1757.08     23.71 o 
  -7   2  10     1601.97     1522.66     23.92 o 
  -6   2  10       98.92       99.31      4.26 o 
  -5   2  10      185.31      195.33      5.41 o 
  -4   2  10      338.79      359.01      8.86 o 
  -3   2  10      359.99      393.83      7.72 o 
  -2   2  10     2271.48     2505.42     39.60 o 
  -1   2  10     6208.19     6293.17    570.31 o 
   1   2  10    10811.78    11508.56    238.16 o 
   2   2  10      392.77      382.56     10.48 o 
   3   2  10      216.29      206.62      5.77 o 
   4   2  10      169.33      171.15      4.27 o 
   5   2  10      311.37      275.96      7.14 o 
   6   2  10     3004.92     2861.42     37.74 o 
   7   2  10     2452.53     2503.50     34.29 o 
   8   2  10     1011.91      966.12     17.97 o 
   9   2  10       24.14       27.33      5.84 o 
  10   2  10       75.88       74.57      6.45 o 
  11   2  10      208.93      202.02      9.55 o 
  12   2  10      625.68      648.65     15.70 o 
 -14   3  10      353.39      422.12     17.08 o 
 -13   3  10      235.37      219.84     14.20 o 
 -12   3  10       26.19       29.17      6.26 o 
 -11   3  10       47.72       44.83      6.72 o 
 -10   3  10       13.30       18.06      4.37 o 
  -9   3  10      637.67      630.47     14.81 o 
  -8   3  10        1.67       -2.44      2.34 o 
  -7   3  10      255.73      264.82     14.90 o 
  -6   3  10       16.18       25.91      3.45 o 
  -4   3  10     2928.33     3220.85     47.70 o 
  -3   3  10      182.94      211.88      6.49 o 
  -2   3  10     1127.57     1211.01     21.01 o 
  -1   3  10      156.08      124.65      4.31 o 
   0   3  10      753.96      815.15     15.26 o 
   1   3  10     1155.57     1248.61     25.46 o 
   2   3  10      410.83      373.95     10.83 o 
   3   3  10     4385.05     4650.70     85.04 o 
   4   3  10     2759.99     2720.65     44.57 o 
   5   3  10     1168.28     1215.27     23.39 o 
   6   3  10       23.88       27.26      3.91 o 
   7   3  10      245.02      214.59      9.49 o 
   8   3  10     1246.60     1211.45     25.87 o 
   9   3  10      239.50      321.71     24.55 o 
  10   3  10      803.25      773.70     23.63 o 
  11   3  10      249.40      265.72     16.53 o 
  12   3  10      245.07      279.13     13.17 o 
 -13   4  10      150.86      156.10     12.46 o 
 -12   4  10      542.61      589.10     21.16 o 
 -11   4  10        1.78        1.78      4.91 o 
 -10   4  10        2.11        4.02      3.75 o 
  -9   4  10       37.89       46.79      5.78 o 
  -8   4  10      228.88      245.11     10.57 o 
  -7   4  10      114.69       95.41      6.79 o 
  -6   4  10      408.37      425.75     12.22 o 
  -5   4  10      979.30      945.37     21.53 o 
  -4   4  10      142.04      133.66      7.59 o 
  -3   4  10        3.83       12.40      2.96 o 
  -2   4  10       32.23       23.81      1.72 o 
  -1   4  10      282.40      327.29      6.26 o 
   0   4  10      935.37      985.39     18.51 o 
   1   4  10      469.75      519.64     11.80 o 
   2   4  10       31.88       37.34      5.58 o 
   3   4  10       23.24       25.26      4.07 o 
   4   4  10      522.80      512.43     18.85 o 
   5   4  10      369.16      396.41     15.32 o 
   6   4  10      338.95      274.47     23.91 o 
   7   4  10       31.69       23.84      4.65 o 
   8   4  10       32.54       32.85      7.06 o 
   9   4  10       16.51       14.40      4.63 o 
  10   4  10      173.79      168.98     12.22 o 
  11   4  10        8.81        9.74      5.92 o 
  12   4  10        4.60        8.95      6.56 o 
 -12   5  10        4.87       -3.66      7.62 o 
 -11   5  10       56.89       51.01      8.02 o 
 -10   5  10      318.86      351.99     16.63 o 
  -9   5  10      464.51      452.01     14.89 o 
  -8   5  10       17.01       10.07      5.24 o 
  -7   5  10       49.69       55.57      7.33 o 
  -6   5  10      241.03      237.17     12.65 o 
  -5   5  10     1792.54     1756.29     34.83 o 
  -4   5  10     2679.29     2680.56     45.88 o 
  -3   5  10      218.98      264.43      6.18 o 
  -2   5  10      248.15      273.61      7.43 o 
  -1   5  10      563.16      581.59     10.49 o 
   0   5  10       28.34       20.14      3.73 o 
   1   5  10     3340.36     3404.00     63.92 o 
   2   5  10      305.34      309.92     11.63 o 
   3   5  10       78.67       71.12      7.53 o 
   4   5  10       51.74       34.22      5.48 o 
   5   5  10       84.40       86.54      7.94 o 
   6   5  10       61.96       61.43      7.33 o 
   7   5  10       88.61      111.51     10.10 o 
   8   5  10       31.14       22.44      4.91 o 
   9   5  10       48.37       43.21      6.43 o 
  10   5  10       26.82       14.50      6.30 o 
  11   5  10     1260.26     1340.02     36.65 o 
 -11   6  10       47.87       47.65      8.53 o 
 -10   6  10       90.52       90.04      8.62 o 
  -9   6  10      342.17      403.97     22.91 o 
  -8   6  10       14.52       10.93      5.57 o 
  -7   6  10       82.83       64.65      8.27 o 
  -6   6  10        8.76        3.51      4.39 o 
  -5   6  10        0.39        0.44      3.28 o 
  -4   6  10        9.20       14.05      2.77 o 
  -3   6  10     1841.44     1844.32     40.60 o 
  -2   6  10       33.88       32.49      4.98 o 
  -1   6  10      628.50      638.99     13.85 o 
   0   6  10        0.34       -1.87      4.07 o 
   1   6  10      548.75      572.99     19.69 o 
   2   6  10       23.70       28.02      8.60 o 
   3   6  10      205.44      216.93     13.43 o 
   4   6  10      544.22      502.52     20.98 o 
   5   6  10      106.57      100.65     11.25 o 
   6   6  10       17.87       19.82      7.00 o 
   7   6  10      261.06      260.04     19.33 o 
   8   6  10      303.21      358.51     17.44 o 
   9   6  10       66.19       71.31      9.98 o 
  10   6  10       12.00       17.41      5.83 o 
 -10   7  10      136.68      141.87     17.51 o 
  -9   7  10       11.32       19.63      7.07 o 
  -8   7  10       24.42       21.67      6.96 o 
  -7   7  10       33.50       31.64      6.88 o 
  -6   7  10        6.72        6.25      5.11 o 
  -5   7  10      132.63      139.26      9.93 o 
  -4   7  10      864.83      844.06     18.61 o 
  -3   7  10      455.65      459.34     14.77 o 
  -2   7  10      109.76      102.17      8.40 o 
  -1   7  10      512.72      506.88     13.45 o 
   0   7  10      279.76      272.10      9.66 o 
   1   7  10        2.50        2.01      2.92 o 
   2   7  10        6.73        2.46      4.61 o 
   3   7  10     1247.18     1219.83     37.29 o 
   4   7  10      110.36      107.30     11.36 o 
   5   7  10      559.40      534.17     23.73 o 
   6   7  10        1.40        0.75      6.09 o 
   7   7  10       52.74       66.73     11.39 o 
   8   7  10      713.97      708.67     41.34 o 
  -8   8  10       17.60       14.10      6.91 o 
  -7   8  10       22.69       27.75      7.67 o 
  -6   8  10      156.07      157.25     14.93 o 
  -5   8  10       11.15        2.47      5.40 o 
  -4   8  10        1.62        0.73      2.83 o 
  -3   8  10       79.18       73.19      8.12 o 
  -2   8  10       11.82        9.00      5.26 o 
  -1   8  10       37.01       26.76      4.58 o 
   0   8  10      558.84      564.10     15.64 o 
   1   8  10        1.19        0.64      3.19 o 
   2   8  10        6.79       -2.15      3.31 o 
   3   8  10       24.40       20.07     10.55 o 
   4   8  10       13.16        5.88      7.35 o 
   5   8  10       80.27      108.72     15.97 o 
   6   8  10       40.27       22.93     10.81 o 
   7   8  10       87.43      119.07     19.35 o 
  -5   9  10        0.25       11.39      9.36 o 
  -4   9  10       39.43       39.24      7.99 o 
  -3   9  10       21.54       15.96      9.37 o 
  -2   9  10       38.66       54.09      6.08 o 
  -1   9  10       34.42       35.92      6.57 o 
   0   9  10      102.33      119.88      8.71 o 
   1   9  10        0.51       -0.21      4.08 o 
   2   9  10       50.07       43.17      6.57 o 
   3   9  10        0.20        8.98      5.16 o 
   4   9  10       53.65       97.21     15.45 o 
 -14   1  11       27.33       22.44      5.67 o 
 -13   1  11      615.72      628.73     14.86 o 
 -12   1  11      188.72      181.31      7.93 o 
 -11   1  11      304.63      320.69      8.86 o 
 -10   1  11      115.79       90.88      5.05 o 
  -9   1  11       45.86       37.23      3.49 o 
  -8   1  11     3344.16     3363.69     41.33 o 
  -7   1  11      559.03      487.66     10.71 o 
  -6   1  11      461.88      433.06      7.86 o 
  -5   1  11      301.08      315.98      6.49 o 
  -4   1  11      194.58      188.44      6.77 o 
  -3   1  11      559.04      663.77     10.02 o 
  -2   1  11      875.95      964.78     16.40 o 
  -1   1  11     4556.71     4821.28     82.63 o 
   0   1  11    13435.80    14554.34    212.43 o 
   1   1  11     8636.71     9044.67    156.22 o 
   2   1  11        0.31        5.66      2.68 o 
   3   1  11      717.68      805.96     10.91 o 
   4   1  11      391.99      434.10      7.09 o 
   5   1  11     1892.69     1937.60     27.98 o 
   6   1  11      788.42      807.46     15.37 o 
   7   1  11     1239.90     1230.62     21.01 o 
   8   1  11     1019.68      946.06     17.82 o 
   9   1  11      206.08      204.86      7.97 o 
  10   1  11       11.30       14.00      3.40 o 
  11   1  11       68.02       69.98      9.30 o 
  12   1  11       20.24       21.43      5.24 o 
  13   1  11       97.45       83.45     15.34 o 
 -14   2  11       27.32       16.47      5.06 o 
 -13   2  11        2.42       10.01      3.66 o 
 -12   2  11      961.33      979.43     18.28 o 
 -11   2  11      261.32      276.85      9.70 o 
 -10   2  11     1146.44     1146.90     19.23 o 
  -9   2  11      759.00      749.52     15.62 o 
  -8   2  11      509.73      547.25     10.12 o 
  -7   2  11      240.72      231.52      5.90 o 
  -6   2  11      863.21      860.24     13.93 o 
  -5   2  11        4.01        1.95      2.35 o 
  -4   2  11      172.32      221.06      5.11 o 
  -3   2  11      206.51      265.34      6.85 o 
  -2   2  11       44.86       78.23      3.78 o 
  -1   2  11      975.02     1034.45     21.84 o 
   0   2  11     7361.15     7950.02    263.66 o 
   1   2  11     2552.36     2703.46     59.17 o 
   2   2  11       26.96       16.44      6.29 o 
   3   2  11      551.13      627.82     10.83 o 
   4   2  11      321.47      398.33      8.35 o 
   5   2  11     1871.09     1983.22     32.77 o 
   6   2  11      562.03      522.83     12.71 o 
   7   2  11      197.74      223.36      6.79 o 
   8   2  11       13.72       13.40      3.01 o 
   9   2  11        2.44        1.96      2.64 o 
  10   2  11      353.77      365.40     10.53 o 
  11   2  11      194.93      211.48      9.00 o 
  12   2  11       34.09       32.28      4.82 o 
 -14   3  11      509.41      562.64     19.46 o 
 -13   3  11        2.00       -6.38     10.09 o 
 -12   3  11       49.45       55.99     12.08 o 
 -11   3  11      126.78      119.89      9.83 o 
 -10   3  11      101.02       96.82      8.68 o 
  -9   3  11      142.49      145.70      7.61 o 
  -8   3  11     1162.68     1103.56     20.98 o 
  -7   3  11       13.02        7.79      2.62 o 
  -6   3  11     1210.45     1154.37     34.60 o 
  -4   3  11       21.67       19.31      2.79 o 
  -3   3  11      825.16      876.47     14.66 o 
  -2   3  11       14.94       28.83      3.65 o 
  -1   3  11      117.00      173.91      5.33 o 
   0   3  11       42.02       36.29      2.68 o 
   1   3  11      624.51      652.19     21.64 o 
   2   3  11      216.96      358.92     10.76 o 
   3   3  11     1312.72     1273.30     22.92 o 
   4   3  11      140.57      173.74      7.41 o 
   5   3  11      146.76      160.12      7.27 o 
   6   3  11       54.69       70.55      5.49 o 
   7   3  11     2192.73     2041.25     37.48 o 
   8   3  11      682.19      770.34     19.01 o 
   9   3  11      270.97      278.33     15.26 o 
  10   3  11       48.51       40.62      6.79 o 
  11   3  11      374.03      375.88     14.24 o 
  12   3  11       89.99       74.90      8.01 o 
 -13   4  11       57.56       61.53      8.74 o 
 -12   4  11       12.64       15.77      8.07 o 
 -11   4  11      283.65      274.62     14.50 o 
 -10   4  11        8.93       12.82      4.38 o 
  -9   4  11     1187.47     1193.08     26.40 o 
  -8   4  11     1631.49     1696.92     38.82 o 
  -7   4  11     2334.84     2343.39     42.08 o 
  -6   4  11      187.06      174.32      8.67 o 
  -5   4  11     2996.94     2932.17     51.46 o 
  -4   4  11     1882.19     1882.80     30.76 o 
  -3   4  11     8911.87     9187.70    162.04 o 
  -2   4  11     2097.43     2009.24     33.68 o 
  -1   4  11      765.50      786.52     15.45 o 
   0   4  11        0.50        0.10      1.40 o 
   1   4  11     2308.30     2337.01     39.29 o 
   2   4  11     5199.22     5237.03    120.29 o 
   3   4  11      741.96      759.40     19.56 o 
   4   4  11     1518.79     1562.41     34.52 o 
   5   4  11       15.64       24.49      4.75 o 
   6   4  11      102.98      113.09      7.05 o 
   7   4  11      155.60      151.70     10.19 o 
   8   4  11       36.81       46.41      5.74 o 
   9   4  11       82.92       90.03      8.98 o 
  10   4  11      495.24      485.72     18.88 o 
  11   4  11        5.25        0.42      5.42 o 
 -12   5  11       31.61       39.82     11.49 o 
 -11   5  11       45.79       47.42      7.82 o 
 -10   5  11      235.96      226.15     12.38 o 
  -9   5  11      106.71      115.81      8.61 o 
  -8   5  11      369.66      392.21     16.81 o 
  -7   5  11       53.74       60.53      7.56 o 
  -6   5  11        0.63       -3.31      3.71 o 
  -5   5  11      145.03      147.99      9.07 o 
  -4   5  11        0.42       -1.39      3.01 o 
  -3   5  11      115.80      114.88      5.20 o 
  -2   5  11      898.72      864.56     17.74 o 
  -1   5  11       56.05       43.43      3.47 o 
   0   5  11      234.51      205.35      9.09 o 
   1   5  11       75.28       60.65      6.65 o 
   2   5  11      575.35      564.66     15.77 o 
   3   5  11        7.24        5.23      3.58 o 
   4   5  11        6.09        4.84      3.62 o 
   5   5  11       30.99       20.82      5.12 o 
   6   5  11       21.72       22.00      5.33 o 
   7   5  11      190.52      199.01     13.56 o 
   8   5  11        7.28        2.28      4.11 o 
   9   5  11      277.77      279.12     15.26 o 
  10   5  11      170.17      169.39     15.26 o 
  11   5  11       57.32       85.04     10.93 o 
 -11   6  11      165.22      177.99     14.96 o 
 -10   6  11      121.49      112.74      9.55 o 
  -9   6  11      592.19      611.76     23.25 o 
  -8   6  11        4.41       -0.31      4.95 o 
  -7   6  11       24.40       27.38      6.46 o 
  -6   6  11      226.61      202.30     13.05 o 
  -5   6  11      100.71       98.71      7.90 o 
  -4   6  11      855.44      873.06     17.29 o 
  -3   6  11        8.17        6.56      4.40 o 
  -2   6  11      975.59      953.65     19.06 o 
  -1   6  11        0.10        3.14      2.72 o 
   0   6  11      346.22      321.71     10.00 o 
   1   6  11       65.56       63.58     11.59 o 
   2   6  11      791.90      844.78     27.02 o 
   3   6  11       13.75       14.85      5.36 o 
   4   6  11      635.90      615.39     23.95 o 
   5   6  11       82.81       74.67     10.18 o 
   6   6  11       40.26       43.17      8.60 o 
   7   6  11       16.46       19.49      7.48 o 
   8   6  11       62.45       63.71     11.46 o 
   9   6  11       47.36       55.79      8.18 o 
  10   6  11       11.14       16.59      7.91 o 
 -10   7  11       12.95       17.90     17.30 o 
  -9   7  11      163.39      179.02     14.88 o 
  -8   7  11      551.03      550.74     22.18 o 
  -7   7  11      103.92      102.16     10.54 o 
  -6   7  11      527.20      556.03     20.55 o 
  -5   7  11      879.32      911.96     34.73 o 
  -4   7  11      684.83      701.08     15.35 o 
  -3   7  11      780.31      760.20     15.81 o 
  -2   7  11       30.43       23.39      6.99 o 
  -1   7  11      174.23      174.98      7.70 o 
   0   7  11      348.43      359.71     11.39 o 
   1   7  11       49.29       45.31      4.92 o 
   2   7  11       85.27      100.77      9.99 o 
   3   7  11       56.72       53.88      8.56 o 
   4   7  11        7.78       -7.00      8.69 o 
   5   7  11        8.02       12.16      6.72 o 
   6   7  11      215.93      209.03     20.16 o 
   7   7  11      263.98      265.92     20.40 o 
   8   7  11      112.99      138.13     20.95 o 
  -8   8  11        7.74        4.45      6.07 o 
  -7   8  11      101.96       96.86     10.98 o 
  -6   8  11        6.00       -3.87      5.81 o 
  -5   8  11        4.27       -5.45      4.57 o 
  -4   8  11        0.36       -0.24      3.46 o 
  -3   8  11       43.83       48.31      8.00 o 
  -2   8  11       68.56       74.98      5.68 o 
  -1   8  11       25.45       23.88      8.36 o 
   0   8  11       20.44       11.42      3.84 o 
   1   8  11      224.71      229.71      9.96 o 
   2   8  11      203.66      213.34     10.06 o 
   3   8  11      283.99      293.22     17.38 o 
   4   8  11        4.60        1.08      6.18 o 
   5   8  11      179.19      206.67     21.74 o 
   6   8  11        0.05       -3.68      8.38 o 
   7   8  11       32.19       29.75     12.41 o 
  -5   9  11      529.51      572.62     43.19 o 
  -4   9  11       13.10        9.84      4.06 o 
  -3   9  11      106.46      102.29      6.92 o 
  -2   9  11      454.61      503.39     17.12 o 
  -1   9  11      336.82      379.00     14.18 o 
   0   9  11      906.48      903.59     25.25 o 
   1   9  11      509.83      527.08     17.92 o 
   2   9  11       34.50       45.58     12.78 o 
   3   9  11       62.01       70.14      9.43 o 
   4   9  11      254.22      247.06     22.97 o 
 -14   0  12      518.93      554.89     24.55 o 
 -13   0  12       76.85       87.75     11.04 o 
 -12   0  12      133.81      160.89     13.35 o 
 -11   0  12      165.76      175.87     12.98 o 
 -10   0  12      328.33      295.68      9.25 o 
  -9   0  12        0.09       -4.14      2.07 o 
  -8   0  12      529.85      536.21     12.24 o 
  -7   0  12       86.82       91.13      4.87 o 
  -6   0  12      274.68      337.43     14.00 o 
  -5   0  12      627.44      752.10     14.13 o 
  -4   0  12       98.20      157.98      5.59 o 
  -3   0  12     8560.84    10223.75    174.66 o 
  -2   0  12      230.56      353.84     15.70 o 
  -1   0  12     5911.45     7107.14    218.29 o 
   0   0  12      293.88      294.53     14.14 o 
   1   0  12    11150.87    11866.71    196.92 o 
   2   0  12      684.51      814.77     38.58 o 
   3   0  12     2589.22     2977.87     66.00 o 
   4   0  12      540.07      594.21     13.90 o 
   5   0  12      156.02      101.21      5.79 o 
   6   0  12     1172.66     1019.52     22.32 o 
   7   0  12     1274.67     1144.61     25.00 o 
   8   0  12      419.12      402.17     12.56 o 
   9   0  12      220.00      213.83     14.46 o 
  10   0  12        8.91       -1.76      5.92 o 
  11   0  12      219.60      222.70     16.31 o 
  12   0  12       23.27       25.29     10.08 o 
  13   0  12       58.43       49.70     12.21 o 
 -14   1  12        1.77        5.11      4.71 o 
 -13   1  12       40.17       51.58      6.50 o 
 -12   1  12       71.41       70.97      5.41 o 
 -11   1  12      101.39       88.68      5.31 o 
 -10   1  12        0.92       -2.70      3.17 o 
  -9   1  12      727.34      658.05     12.45 o 
  -8   1  12        3.37        8.03      2.93 o 
  -7   1  12        3.93       -0.74      1.11 o 
  -6   1  12      200.25      208.54      5.11 o 
  -5   1  12     1219.94     1273.22     18.20 o 
  -4   1  12      333.19      280.73      5.36 o 
  -3   1  12      189.98      207.29      5.04 o 
  -2   1  12      908.09     1038.86     15.65 o 
  -1   1  12     2492.42     2659.30     41.11 o 
   0   1  12       81.99      165.08      4.86 o 
   1   1  12     1448.38     1401.32     23.04 o 
   2   1  12      959.85     1182.11     14.70 o 
   3   1  12       20.37       10.46      1.33 o 
   4   1  12     1641.49     1866.29     22.94 o 
   5   1  12      397.41      421.72      8.46 o 
   6   1  12        0.06        2.55      1.75 o 
   7   1  12     1105.18     1084.72     19.17 o 
   8   1  12        0.13        4.70      2.60 o 
   9   1  12       70.24       61.21      4.92 o 
  10   1  12        0.11       -2.35      2.72 o 
  11   1  12        6.79        4.63      4.07 o 
  12   1  12       64.31       67.36      7.18 o 
 -14   2  12       46.32       46.22      6.07 o 
 -13   2  12      986.34      954.25     19.83 o 
 -12   2  12      337.36      312.91      9.64 o 
 -11   2  12       25.69       23.96      3.64 o 
 -10   2  12      450.14      417.55      9.99 o 
  -9   2  12     2283.47     2247.65     31.95 o 
  -8   2  12     1521.73     1540.64     21.72 o 
  -7   2  12     3393.20     3484.66     41.93 o 
  -6   2  12      820.42      789.94     13.07 o 
  -5   2  12       68.76       80.94      4.03 o 
  -4   2  12      342.94      316.12      5.83 o 
  -3   2  12      907.66      898.01     16.82 o 
  -2   2  12    10552.36    11438.82    198.38 o 
  -1   2  12     1093.16     1192.02     26.91 o 
   0   2  12     5542.35     6325.61     94.27 o 
   1   2  12       45.10       50.96     10.21 o 
   2   2  12      931.23      930.50     24.12 o 
   3   2  12     1269.19     1249.90     20.71 o 
   4   2  12     1915.62     1895.48     27.20 o 
   5   2  12       91.14       91.52      3.74 o 
   6   2  12      533.30      468.34      9.44 o 
   7   2  12        3.86        4.31      2.37 o 
   8   2  12       17.86       13.55      3.03 o 
   9   2  12      129.83      131.37      6.79 o 
  10   2  12      201.61      232.83      8.69 o 
  11   2  12      201.60      227.87      9.00 o 
  12   2  12       52.38       62.80      7.11 o 
 -14   3  12       28.01       28.12      6.70 o 
 -13   3  12       28.11       32.45     12.22 o 
 -12   3  12      535.15      572.00     33.97 o 
 -11   3  12       12.60       11.53      5.37 o 
 -10   3  12      163.10      187.47     11.65 o 
  -9   3  12      156.34      167.03      9.25 o 
  -8   3  12        7.19        7.50      3.01 o 
  -7   3  12       12.13       11.29      2.74 o 
  -6   3  12      134.47      135.34     10.09 o 
  -4   3  12        6.45        5.23      1.93 o 
  -3   3  12       36.99       33.08      3.49 o 
  -2   3  12       11.92        3.07      1.80 o 
  -1   3  12     1253.58     1325.18     23.15 o 
   0   3  12     1333.95     1354.21     20.81 o 
   1   3  12     2100.35     1889.41     38.01 o 
   2   3  12     2145.47     2015.11     39.81 o 
   3   3  12      328.67      280.43      8.00 o 
   4   3  12      631.93      644.76     14.32 o 
   5   3  12      679.88      827.34     17.92 o 
   6   3  12      754.04      675.63     16.21 o 
   7   3  12        7.45        3.40      3.17 o 
   8   3  12      491.46      451.52     13.96 o 
   9   3  12      365.72      391.58     20.47 o 
  10   3  12       94.79       92.70      7.81 o 
  11   3  12       23.27       33.32      5.77 o 
  12   3  12       25.64       23.92      5.93 o 
 -13   4  12      115.40      117.16     11.11 o 
 -12   4  12       47.08       50.04      7.79 o 
 -11   4  12        5.45       16.02      5.53 o 
 -10   4  12        7.69        6.12      4.26 o 
  -9   4  12       36.66       23.88      4.82 o 
  -8   4  12      309.06      299.39     11.36 o 
  -7   4  12      349.75      360.43     11.80 o 
  -6   4  12      754.88      799.28     29.18 o 
  -5   4  12      497.46      476.32     14.15 o 
  -4   4  12      933.57      918.17     17.17 o 
  -3   4  12      894.62      867.42     20.61 o 
  -2   4  12       52.42       62.92      6.54 o 
  -1   4  12        3.17       10.77      2.04 o 
   0   4  12      513.25      398.47     11.22 o 
   1   4  12       21.50       14.80      2.88 o 
   2   4  12     3051.25     2949.85     99.13 o 
   3   4  12      754.46      710.95     18.73 o 
   4   4  12      158.83      147.74      9.04 o 
   5   4  12      402.16      418.79     13.23 o 
   6   4  12       64.11       75.46      6.01 o 
   7   4  12       59.47       56.67      5.77 o 
   8   4  12       43.42       37.22      5.39 o 
   9   4  12      433.81      445.84     17.18 o 
  10   4  12       16.08        9.89      5.71 o 
  11   4  12       11.66       18.52      7.14 o 
 -12   5  12      322.32      335.14     17.24 o 
 -11   5  12       26.30       37.20      7.16 o 
 -10   5  12       28.82       27.98      5.65 o 
  -9   5  12       26.02       26.79      5.36 o 
  -8   5  12        4.49        2.48      4.58 o 
  -7   5  12       67.07       59.01      7.66 o 
  -6   5  12       95.33       97.33      9.84 o 
  -5   5  12      339.53      331.60     11.96 o 
  -4   5  12       11.84       15.91      2.74 o 
  -3   5  12        1.74        2.91      2.06 o 
  -2   5  12       25.52       37.25      3.40 o 
  -1   5  12      171.81      181.60      6.53 o 
   0   5  12        4.44        3.82      2.23 o 
   1   5  12       18.18       18.35      5.58 o 
   2   5  12      547.03      550.88     19.91 o 
   3   5  12     1281.04     1314.82     30.25 o 
   4   5  12      152.04      130.41     10.68 o 
   5   5  12       92.06       94.59      8.43 o 
   6   5  12       21.01       12.30      4.81 o 
   7   5  12       84.48       99.09     12.16 o 
   8   5  12      526.19      528.13     19.15 o 
   9   5  12     1522.05     1584.48     34.05 o 
  10   5  12       80.08       78.00      9.51 o 
 -11   6  12       94.62      121.17     10.15 o 
 -10   6  12        0.00        0.66      4.43 o 
  -9   6  12      452.72      412.10     23.94 o 
  -8   6  12      116.57      111.59     11.07 o 
  -7   6  12      603.83      594.88     21.37 o 
  -6   6  12      168.40      170.84     12.39 o 
  -5   6  12        0.01       -2.22      2.95 o 
  -4   6  12      143.30      134.84      6.28 o 
  -3   6  12      452.85      431.21     11.34 o 
  -2   6  12      170.77      207.02      9.01 o 
  -1   6  12      472.14      439.94     11.20 o 
   0   6  12       10.85       11.63      3.14 o 
   1   6  12      167.05      151.63     10.04 o 
   2   6  12      141.12      129.58     10.74 o 
   3   6  12       20.59       16.02      5.66 o 
   4   6  12       41.78       45.58      7.99 o 
   5   6  12        2.50        0.43      6.48 o 
   6   6  12       59.51       85.94     11.35 o 
   7   6  12        1.05        1.75      5.87 o 
   8   6  12       19.28       25.21      8.53 o 
   9   6  12       42.55       37.18      7.61 o 
 -10   7  12       40.21       27.71      8.09 o 
  -9   7  12       95.78       88.25     16.91 o 
  -8   7  12      238.07      252.62     17.05 o 
  -7   7  12        6.01       -0.52      4.99 o 
  -6   7  12        0.07        0.29      4.72 o 
  -5   7  12     1209.42     1176.93     28.14 o 
  -4   7  12        0.13        0.97      2.62 o 
  -3   7  12      630.85      639.99     21.89 o 
  -2   7  12       31.78       40.58      4.14 o 
  -1   7  12       24.82       27.02      5.95 o 
   0   7  12      468.36      479.06     13.84 o 
   1   7  12       93.14       94.31      6.83 o 
   2   7  12      600.38      662.46     30.14 o 
   3   7  12      301.91      288.57     16.55 o 
   4   7  12       17.29       19.75      6.81 o 
   5   7  12       67.01       69.90     10.48 o 
   6   7  12       13.81        9.52      7.17 o 
   7   7  12        7.23       -2.45      6.60 o 
   8   7  12       21.30       19.37      8.85 o 
  -8   8  12      117.68      111.49     12.24 o 
  -7   8  12       34.05       34.42     10.98 o 
  -6   8  12       13.13       12.62      6.34 o 
  -5   8  12      166.47      189.58     12.44 o 
  -4   8  12        5.67        4.79      3.05 o 
  -3   8  12       73.00       77.39      5.73 o 
  -2   8  12      103.93      111.35      8.83 o 
  -1   8  12       29.22       19.58      4.11 o 
   0   8  12      132.48      135.74     11.97 o 
   1   8  12      535.59      580.07     20.10 o 
   2   8  12        2.89        2.03      3.76 o 
   3   8  12        0.17       -0.25      5.58 o 
   4   8  12       21.23       15.56      7.49 o 
   5   8  12      165.46      166.37     19.71 o 
   6   8  12       64.12       45.20     12.91 o 
  -5   9  12        8.74       16.19      6.56 o 
  -4   9  12      120.85      158.02      8.39 o 
  -3   9  12      588.23      602.14     18.48 o 
  -2   9  12      211.26      233.71     10.09 o 
  -1   9  12       71.65       84.41     13.87 o 
   0   9  12       15.62       11.48      4.86 o 
   1   9  12       63.07       78.35     10.17 o 
   2   9  12      115.46      125.05      9.91 o 
   3   9  12       59.47       69.11      9.43 o 
   4   9  12       11.38        9.98      5.66 o 
 -14   1  13      155.11      164.60     10.55 o 
 -13   1  13        3.47        2.65      3.59 o 
 -12   1  13       51.25       54.69      4.89 o 
 -11   1  13      348.19      317.17      8.81 o 
 -10   1  13      114.62      119.02      5.72 o 
  -9   1  13     1453.64     1291.50     20.28 o 
  -8   1  13      159.42      179.45      5.55 o 
  -7   1  13      609.86      552.22     10.86 o 
  -6   1  13      324.71      354.55      6.96 o 
  -5   1  13      139.39      146.58      5.11 o 
  -4   1  13      185.63      147.25      3.75 o 
  -3   1  13      296.55      286.16      5.55 o 
  -2   1  13      333.59      307.58      6.73 o 
  -1   1  13     3021.60     3365.96     51.50 o 
   0   1  13     1644.47     1819.94     29.50 o 
   1   1  13      705.96      773.25     11.00 o 
   2   1  13       31.75       35.25      1.70 o 
   3   1  13     1166.09     1312.33     16.65 o 
   4   1  13      402.82      398.35      6.88 o 
   5   1  13       39.53       38.93      2.83 o 
   6   1  13      484.50      453.64      8.10 o 
   7   1  13        4.42        6.92      2.50 o 
   8   1  13       29.61       25.91      5.86 o 
   9   1  13       25.70       15.00      3.37 o 
  10   1  13      264.77      268.99      9.36 o 
  11   1  13        3.35        1.02      3.29 o 
  12   1  13       71.34       68.89      7.37 o 
 -14   2  13      635.61      619.00     16.61 o 
 -13   2  13        0.32        9.13      3.87 o 
 -12   2  13      442.85      472.63     11.55 o 
 -11   2  13       86.31       85.62      5.38 o 
 -10   2  13      114.44      119.14      5.85 o 
  -9   2  13       64.84       92.92      4.96 o 
  -8   2  13      793.81      758.56     12.55 o 
  -7   2  13      159.66      154.41      8.01 o 
  -6   2  13      236.73      198.45      4.89 o 
  -5   2  13     1136.74     1221.89     16.76 o 
  -4   2  13      728.95      671.64     10.08 o 
  -3   2  13     4217.03     4218.40     65.55 o 
  -2   2  13     6809.53     7435.72    131.14 o 
  -1   2  13     1065.51     1400.69     24.15 o 
   0   2  13     1103.51     1282.28     21.71 o 
   1   2  13     6713.50     7297.16    127.70 o 
   2   2  13     5094.63     5538.56     94.80 o 
   3   2  13     1524.55     1485.65     24.38 o 
   4   2  13      198.69      185.88     14.48 o 
   5   2  13      342.09      341.06      6.88 o 
   6   2  13       13.62       16.00      2.44 o 
   7   2  13      230.67      244.08      7.04 o 
   8   2  13      138.64      133.34      6.52 o 
   9   2  13       21.99       22.08      3.66 o 
  10   2  13       23.01       28.47      4.14 o 
  11   2  13        0.30        3.29      3.37 o 
  12   2  13       19.34       24.43      6.22 o 
 -14   3  13        0.76       -0.46      5.30 o 
 -13   3  13        6.10        2.13      7.85 o 
 -12   3  13        9.90       11.98      5.24 o 
 -11   3  13       83.06       88.03      8.76 o 
 -10   3  13        0.04       -2.31      4.39 o 
  -9   3  13       63.27       72.37      6.37 o 
  -8   3  13      876.98      819.79     19.32 o 
  -7   3  13      288.36      281.11      8.42 o 
  -6   3  13     1727.41     1620.70     26.55 o 
  -5   3  13        6.24        3.67      2.58 o 
  -4   3  13       28.06       32.78      4.18 o 
  -3   3  13      310.40      303.67      9.19 o 
  -2   3  13      310.85      293.58      8.67 o 
  -1   3  13     5183.39     5445.36     97.56 o 
   0   3  13     1845.68     1688.94     32.35 o 
   1   3  13      561.21      568.60     12.41 o 
   2   3  13      192.76      214.66      7.15 o 
   3   3  13     3945.91     4185.36     77.92 o 
   4   3  13       69.95       51.70      4.36 o 
   5   3  13     4183.02     3985.08     64.29 o 
   6   3  13        2.67        4.00      2.92 o 
   7   3  13       51.16       51.00      5.47 o 
   8   3  13      392.22      392.33     14.81 o 
   9   3  13     1400.50     1336.17     33.54 o 
  10   3  13      324.90      286.76     12.17 o 
  11   3  13        2.00       10.57      4.73 o 
  12   3  13       54.56       64.36      7.67 o 
 -13   4  13      617.26      635.79     38.29 o 
 -12   4  13      730.94      696.36     26.05 o 
 -11   4  13     1559.45     1530.76     38.30 o 
 -10   4  13      203.38      196.92     11.01 o 
  -9   4  13      182.39      186.93     10.37 o 
  -8   4  13       85.76       85.48      6.85 o 
  -7   4  13     2287.54     2261.26     41.11 o 
  -6   4  13     7020.36     7017.02    109.08 o 
  -5   4  13     2633.84     2617.97     47.20 o 
  -4   4  13      565.63      494.19     12.21 o 
  -3   4  13      404.43      398.36     20.99 o 
  -2   4  13      597.34      588.64     15.40 o 
  -1   4  13      354.82      379.57      9.80 o 
   0   4  13      408.49      420.78     10.24 o 
   1   4  13       12.70       -0.04      1.58 o 
   2   4  13     4908.68     4823.52     90.89 o 
   3   4  13       82.96       66.50      6.02 o 
   4   4  13        2.72        2.74      4.18 o 
   5   4  13        8.19       11.51      3.49 o 
   6   4  13      233.02      230.61      9.81 o 
   7   4  13      651.14      618.39     18.37 o 
   8   4  13        7.09        7.85      4.22 o 
   9   4  13      832.41      867.19     28.37 o 
  10   4  13       72.38       64.29      8.75 o 
  11   4  13      150.11      170.52     13.26 o 
 -12   5  13        7.10        2.35      5.71 o 
 -11   5  13      105.99      107.30     12.80 o 
 -10   5  13      520.34      516.48     16.82 o 
  -9   5  13        4.30        3.52      3.81 o 
  -8   5  13      181.91      191.03     17.26 o 
  -7   5  13        0.05        6.36      4.23 o 
  -6   5  13       84.35       84.57      7.44 o 
  -5   5  13        2.42        3.50      3.30 o 
  -4   5  13      368.16      391.57     10.42 o 
  -3   5  13       63.84       33.77      3.45 o 
  -2   5  13       96.58       95.00      5.04 o 
  -1   5  13      541.45      539.12     19.30 o 
   0   5  13      553.70      567.87     13.05 o 
   1   5  13      147.63      181.68     10.62 o 
   2   5  13      216.82      193.60     11.79 o 
   3   5  13        5.50        8.08      4.81 o 
   4   5  13      123.96      125.48     10.27 o 
   5   5  13      622.42      574.44     20.70 o 
   6   5  13       73.29       75.32      8.27 o 
   7   5  13        9.64        4.36      4.94 o 
   8   5  13      161.67      181.19     10.76 o 
   9   5  13       60.32       63.10      7.47 o 
  10   5  13      113.07      135.15     11.86 o 
 -11   6  13       66.23       71.76      8.40 o 
 -10   6  13        2.06        5.74      4.80 o 
  -9   6  13        0.01        7.42      5.73 o 
  -8   6  13       31.05       19.72      6.39 o 
  -7   6  13      363.84      388.41     24.24 o 
  -6   6  13       31.51       33.95      6.44 o 
  -5   6  13      422.75      391.13     13.44 o 
  -4   6  13      134.32      139.85      6.45 o 
  -3   6  13       89.22       97.12      5.63 o 
  -2   6  13      148.89      154.27      9.45 o 
  -1   6  13        0.88        1.77      2.40 o 
   0   6  13       10.45        6.20      5.88 o 
   1   6  13      197.82      228.33      9.37 o 
   2   6  13      394.57      396.92     23.29 o 
   3   6  13      144.05      177.22     13.52 o 
   4   6  13       20.44       20.42      6.38 o 
   5   6  13      153.36      157.54     19.94 o 
   6   6  13       49.84       52.64      9.46 o 
   7   6  13        0.11       -0.74      6.85 o 
   8   6  13       13.41       17.66      7.89 o 
   9   6  13      104.52      116.91     10.88 o 
 -10   7  13       23.14       26.66      8.37 o 
  -9   7  13      215.78      224.10     28.73 o 
  -8   7  13       43.85       38.85      8.22 o 
  -7   7  13      112.43      102.61     10.69 o 
  -6   7  13      345.45      360.12     25.93 o 
  -5   7  13      122.82      138.44      9.99 o 
  -4   7  13       17.25       19.09      3.46 o 
  -3   7  13       35.22       34.93      5.99 o 
  -2   7  13      152.37      147.16      7.09 o 
  -1   7  13      431.31      445.38     14.54 o 
   0   7  13       13.18       20.77      4.04 o 
   1   7  13       46.30       43.10      5.08 o 
   2   7  13      625.30      582.32     22.83 o 
   3   7  13        3.93        9.20      5.77 o 
   4   7  13      394.37      401.33     41.46 o 
   5   7  13        9.47       23.98      7.75 o 
   6   7  13       90.19       93.35     12.41 o 
   7   7  13       15.39       19.72      8.49 o 
   8   7  13       39.34       27.90      9.93 o 
  -8   8  13       43.17       52.41      9.45 o 
  -7   8  13       23.34       17.27      7.07 o 
  -6   8  13      207.90      199.73     20.74 o 
  -5   8  13      291.04      284.71     14.98 o 
  -4   8  13      155.27      140.29      8.95 o 
  -3   8  13       60.94       56.35      7.12 o 
  -2   8  13       79.74       79.44      7.04 o 
  -1   8  13        1.59       -2.37      3.19 o 
   0   8  13       42.05       34.73      5.00 o 
   1   8  13      686.10      711.61     23.62 o 
   2   8  13        8.85        9.25      4.25 o 
   3   8  13        0.33       -4.59      6.61 o 
   4   8  13        7.85        3.91      6.57 o 
   5   8  13       71.68       68.37     11.26 o 
   6   8  13       83.83       90.62     16.72 o 
  -5   9  13        2.33        8.75      6.22 o 
  -4   9  13     1131.17     1161.38     25.55 o 
  -3   9  13       74.25       80.80      6.61 o 
  -2   9  13      674.75      704.69     18.06 o 
  -1   9  13        9.42        5.11      5.09 o 
   0   9  13        0.01        2.37      4.13 o 
   1   9  13      138.60      137.66     13.95 o 
   2   9  13        4.87       11.62      5.21 o 
   3   9  13       48.48       43.11      7.31 o 
 -14   0  14       61.69       60.41     10.19 o 
 -13   0  14      105.04      103.47     11.53 o 
 -12   0  14       17.36       12.72      6.18 o 
 -11   0  14       17.43        6.77      5.12 o 
 -10   0  14       20.47       12.11      3.76 o 
  -9   0  14      405.45      450.37     11.44 o 
  -8   0  14      123.58      119.09      6.99 o 
  -7   0  14     4302.12     4618.17     71.33 o 
  -6   0  14      910.56     1090.24     19.68 o 
  -5   0  14     4926.91     5797.71     87.20 o 
  -4   0  14     2249.95     2450.48     43.86 o 
  -3   0  14      558.65      467.02     11.05 o 
  -2   0  14     1159.34     1143.68     26.92 o 
  -1   0  14      250.96      220.61      6.36 o 
   0   0  14       17.65        2.54      1.71 o 
   1   0  14      515.41      501.79     11.63 o 
   2   0  14        7.35       31.66      2.91 o 
   3   0  14     1069.48      999.85     26.25 o 
   4   0  14       46.27       77.04      4.54 o 
   5   0  14      346.40      356.74     16.60 o 
   6   0  14        3.93        4.23      5.39 o 
   7   0  14      837.76      857.51     20.38 o 
   8   0  14       28.76       22.56      4.09 o 
   9   0  14      660.17      646.38     17.38 o 
  10   0  14       10.03        7.19      5.20 o 
  11   0  14      141.19      139.65     13.25 o 
  12   0  14        2.51       -0.71      6.05 o 
 -14   1  14       13.87       19.10      5.61 o 
 -13   1  14       35.12       39.19      8.23 o 
 -12   1  14       19.32       20.28      3.75 o 
 -11   1  14       35.48       45.66      4.14 o 
 -10   1  14      282.57      244.00      7.42 o 
  -9   1  14        0.88       -2.98      2.20 o 
  -8   1  14       53.48       38.65      3.67 o 
  -7   1  14      264.22      276.92      7.24 o 
  -6   1  14      116.80      130.32      3.29 o 
  -5   1  14     1301.59     1290.27     18.71 o 
  -4   1  14     1352.85     1486.47     19.18 o 
  -3   1  14      781.19      848.51     13.13 o 
  -2   1  14     1391.55     1595.29     20.75 o 
  -1   1  14    10388.63    11584.29    150.45 o 
   0   1  14     2048.60     2552.35     31.92 o 
   1   1  14      886.73     1058.86     12.59 o 
   2   1  14      280.26      364.55      5.55 o 
   3   1  14      679.22      689.36      9.97 o 
   4   1  14      122.57      135.17      3.88 o 
   5   1  14     1737.47     1709.09     38.47 o 
   6   1  14       41.95       51.25      3.14 o 
   7   1  14      113.02      119.77      5.95 o 
   8   1  14      120.84      126.81      9.82 o 
   9   1  14      467.21      415.72     16.42 o 
  10   1  14       32.82       32.97      4.41 o 
  11   1  14       38.30       32.26      4.57 o 
  12   1  14       75.18       84.97      7.95 o 
 -14   2  14       20.83       20.91      5.54 o 
 -13   2  14      237.92      248.76      9.67 o 
 -12   2  14      179.16      188.03      8.57 o 
 -11   2  14      660.04      643.10     13.43 o 
 -10   2  14     1544.66     1491.89     23.48 o 
  -9   2  14       55.45       34.14      3.48 o 
  -8   2  14      861.28      829.99     13.34 o 
  -7   2  14       48.81       44.09      3.07 o 
  -6   2  14       68.88       64.29      3.26 o 
  -5   2  14      488.10      476.46      8.31 o 
  -4   2  14      960.80     1036.78     22.25 o 
  -3   2  14      146.21      183.98      6.65 o 
  -2   2  14      247.63      300.55      7.94 o 
  -1   2  14       31.37       35.43      2.97 o 
   0   2  14      252.07      299.39      8.36 o 
   1   2  14      566.86      613.42     14.78 o 
   2   2  14       79.28      118.86      4.95 o 
   3   2  14        3.70        8.71      1.72 o 
   4   2  14        6.02        4.53      1.75 o 
   5   2  14      132.23      120.21      4.45 o 
   6   2  14      170.36      168.61     10.90 o 
   7   2  14       27.85       24.37      3.28 o 
   8   2  14      190.11      181.74      7.40 o 
   9   2  14        0.09       -3.56      2.61 o 
  10   2  14      789.31      799.49     17.15 o 
  11   2  14       11.40        4.98      3.66 o 
  12   2  14        3.50        2.48      4.62 o 
 -14   3  14      203.52      228.44     13.77 o 
 -13   3  14      643.61      674.81     31.86 o 
 -12   3  14       25.91       32.37      6.52 o 
 -11   3  14       28.40       33.04      6.37 o 
 -10   3  14       19.37       17.76      5.07 o 
  -9   3  14      504.84      455.85     14.01 o 
  -8   3  14       38.36       48.35      5.39 o 
  -7   3  14      609.19      559.15     14.56 o 
  -6   3  14        1.61       -0.42      2.66 o 
  -4   3  14      265.67      269.45     16.96 o 
  -3   3  14     1604.07     1510.34     26.93 o 
  -2   3  14       96.14      112.00      6.90 o 
  -1   3  14      191.15      263.52      8.18 o 
   0   3  14       26.62       20.56      2.74 o 
   1   3  14      872.51      807.53     16.26 o 
   2   3  14      491.96      540.15     19.65 o 
   3   3  14     2170.73     2328.62     38.80 o 
   4   3  14      861.38      838.76     17.75 o 
   5   3  14      306.37      340.85     11.37 o 
   6   3  14       91.36       91.47      6.48 o 
   7   3  14        3.12       -0.34      3.11 o 
   8   3  14       13.82       29.53      5.58 o 
   9   3  14       32.28       25.46      7.11 o 
  10   3  14      257.12      275.27     22.50 o 
  11   3  14      298.99      288.65     13.22 o 
  12   3  14      323.66      345.97     15.58 o 
 -13   4  14      105.27      114.01     10.79 o 
 -12   4  14        8.02       13.46      5.76 o 
 -11   4  14       17.08       26.37      9.90 o 
 -10   4  14        1.01        4.40      3.98 o 
  -9   4  14       16.77       17.85      5.36 o 
  -8   4  14      150.72      150.51     10.86 o 
  -7   4  14       33.14       31.73      4.55 o 
  -6   4  14     1443.15     1426.28     25.57 o 
  -5   4  14     1333.64     1344.23     28.06 o 
  -4   4  14      365.75      410.52     10.99 o 
  -3   4  14     3232.04     2952.86     76.73 o 
  -2   4  14      471.72      437.22     12.80 o 
   0   4  14        3.00        4.04      2.09 o 
   1   4  14     3015.31     3005.98     58.97 o 
   2   4  14       18.39       15.51      3.59 o 
   3   4  14       31.43       33.97      5.81 o 
   4   4  14      296.09      309.85     12.80 o 
   5   4  14       40.49       37.77      4.58 o 
   6   4  14       91.25       94.42      7.26 o 
   7   4  14      215.00      240.59     12.06 o 
   8   4  14        3.19        3.32      3.91 o 
   9   4  14      115.06      127.57     11.62 o 
  10   4  14       75.74       91.92     11.56 o 
  11   4  14       87.86      110.89     11.16 o 
 -12   5  14      141.01      155.52     12.87 o 
 -11   5  14      182.80      168.23     12.72 o 
 -10   5  14       72.59       61.68      7.22 o 
  -9   5  14      288.33      317.86     19.34 o 
  -8   5  14       14.74       14.07      4.34 o 
  -7   5  14       43.30       35.43      7.17 o 
  -6   5  14      595.90      526.97     20.69 o 
  -5   5  14      883.84      887.43     18.01 o 
  -4   5  14       29.40       35.61      3.90 o 
  -3   5  14       79.12       72.01      4.85 o 
  -2   5  14       27.57       23.77      3.17 o 
  -1   5  14       81.28       73.60      5.39 o 
   0   5  14     1194.41     1206.31     23.58 o 
   1   5  14      222.75      225.11     12.08 o 
   2   5  14        0.22        3.75      3.70 o 
   3   5  14      210.12      198.63     12.77 o 
   4   5  14      907.62      908.33     30.49 o 
   5   5  14      587.03      634.60     20.07 o 
   6   5  14      424.26      407.96     33.39 o 
   7   5  14       53.65       51.24      6.05 o 
   8   5  14       22.21       26.51      5.53 o 
   9   5  14      366.35      354.41     15.18 o 
  10   5  14        0.71       -0.13      5.92 o 
 -11   6  14      398.95      421.24     26.97 o 
 -10   6  14      210.59      235.58     13.27 o 
  -9   6  14        6.24        7.71      5.71 o 
  -8   6  14      123.54      131.53     11.90 o 
  -7   6  14      446.51      413.91     17.68 o 
  -6   6  14      146.60      169.47     10.77 o 
  -5   6  14       13.49       14.94      3.20 o 
  -4   6  14        2.15        2.25      2.42 o 
  -3   6  14        3.53        6.03      2.83 o 
  -2   6  14       93.49      107.98      6.14 o 
  -1   6  14      100.93      108.12      6.20 o 
   0   6  14       99.69      104.84      6.73 o 
   1   6  14       27.46       33.99      4.52 o 
   2   6  14      145.30      140.92     11.50 o 
   3   6  14      149.08      144.55     14.86 o 
   4   6  14       11.17       14.04     11.04 o 
   5   6  14      920.33      952.71     33.60 o 
   6   6  14        5.06        8.91      6.39 o 
   7   6  14      239.84      268.87     20.42 o 
   8   6  14      225.03      251.53     20.69 o 
   9   6  14       31.98       37.07      8.71 o 
 -10   7  14        8.46       15.96      7.51 o 
  -9   7  14        0.34       -5.36      6.09 o 
  -8   7  14       87.36       73.11     10.13 o 
  -7   7  14       45.08       39.13      7.65 o 
  -6   7  14      202.72      223.05     34.32 o 
  -5   7  14      213.80      210.17      8.84 o 
  -4   7  14       80.62       70.07      5.30 o 
  -3   7  14      332.47      335.54     11.79 o 
  -2   7  14       47.69       56.37      5.01 o 
  -1   7  14        1.06        6.26      3.32 o 
   0   7  14       55.98       62.49      5.80 o 
   1   7  14      310.89      271.77     18.59 o 
   2   7  14        0.03       -6.53      9.64 o 
   3   7  14        8.37        8.36      5.65 o 
   4   7  14       99.45       97.44     12.58 o 
   5   7  14      144.72      144.24     14.51 o 
   6   7  14        0.81        0.16      6.13 o 
   7   7  14        0.58        5.63      7.48 o 
   8   7  14        3.69        5.30      8.25 o 
  -8   8  14      215.46      215.36     25.22 o 
  -7   8  14      171.84      182.95     15.04 o 
  -6   8  14        7.11       11.50      8.23 o 
  -5   8  14       53.89       54.99      7.51 o 
  -4   8  14       21.64       26.05      4.64 o 
  -3   8  14      353.31      376.55     12.08 o 
  -2   8  14      138.68      155.16      8.47 o 
  -1   8  14      209.55      224.28     14.96 o 
   0   8  14        3.56        6.85      6.14 o 
   1   8  14       93.37      100.73      7.95 o 
   2   8  14       92.99       99.95      8.18 o 
   3   8  14      446.90      484.11     16.60 o 
   4   8  14       45.85       34.46      8.84 o 
   5   8  14       23.91       18.96      8.20 o 
   6   8  14        8.33       11.34      9.51 o 
  -5   9  14        0.00        3.97      6.79 o 
  -4   9  14        2.41        4.41      4.10 o 
  -3   9  14       42.17       42.93      5.62 o 
  -2   9  14      175.14      195.21      9.62 o 
  -1   9  14      329.53      345.24     13.30 o 
   0   9  14       18.48       16.88      5.30 o 
   1   9  14        3.05        3.55      4.61 o 
   2   9  14        0.56       -2.75      4.74 o 
   3   9  14       25.18       18.63      6.07 o 
 -14   1  15      155.71      152.07     12.32 o 
 -13   1  15      179.18      172.42     10.29 o 
 -12   1  15        1.10       -2.52      2.70 o 
 -11   1  15      244.47      214.73      9.30 o 
 -10   1  15       13.08        3.00      2.50 o 
  -9   1  15        5.84       -1.20      2.17 o 
  -8   1  15       60.86       52.55      3.37 o 
  -7   1  15        1.11        0.80      0.99 o 
  -6   1  15      169.83      155.28      4.78 o 
  -5   1  15      127.10      150.29      4.91 o 
  -4   1  15      443.57      485.18      7.35 o 
  -3   1  15      464.29      522.00      8.68 o 
  -2   1  15      323.47      354.35      6.26 o 
  -1   1  15      464.81      576.17     17.29 o 
   0   1  15     1536.15     1676.13     18.76 o 
   1   1  15       21.79       30.31      1.77 o 
   2   1  15      155.12      157.85      3.67 o 
   3   1  15      519.68      541.46      8.39 o 
   4   1  15      126.52       97.73      3.56 o 
   5   1  15      560.92      521.21      9.63 o 
   6   1  15      115.00      110.94      4.39 o 
   7   1  15       88.47       80.96      5.11 o 
   8   1  15     1785.83     1723.24     28.62 o 
   9   1  15      278.28      272.16      9.11 o 
  10   1  15        0.09        0.38      2.98 o 
  11   1  15       30.27       32.18      4.53 o 
  12   1  15      208.52      213.35     12.00 o 
 -14   2  15      218.28      249.65     14.96 o 
 -13   2  15        5.00        2.00      3.61 o 
 -12   2  15       11.25       21.19     12.40 o 
 -11   2  15      196.82      197.49      7.98 o 
 -10   2  15       12.84       25.96      3.43 o 
  -9   2  15      164.54      143.23      6.29 o 
  -8   2  15        8.93       17.78      2.54 o 
  -7   2  15     1825.56     1834.47     24.05 o 
  -6   2  15     1951.92     2055.27     24.36 o 
  -5   2  15       24.88       21.23      1.87 o 
  -4   2  15     1124.51     1118.70     17.30 o 
  -3   2  15    11312.86    12424.49    147.38 o 
  -2   2  15      126.79      188.15      6.20 o 
  -1   2  15     3286.98     3558.81     55.95 o 
   0   2  15      270.76      321.15      7.77 o 
   1   2  15      465.85      582.06     14.32 o 
   2   2  15     1178.83     1171.78     21.07 o 
   3   2  15     2052.23     2092.91     29.56 o 
   4   2  15      698.49      660.73     11.80 o 
   5   2  15       23.49       14.44      1.99 o 
   6   2  15        1.49       -0.60      1.62 o 
   7   2  15      370.38      422.99     10.34 o 
   8   2  15      290.44      287.30      8.91 o 
   9   2  15       63.12       55.04      6.76 o 
  10   2  15        6.69        5.28      3.34 o 
  11   2  15      217.59      207.99      9.07 o 
  12   2  15      126.02      129.48     11.21 o 
 -14   3  15      343.92      361.43     15.67 o 
 -13   3  15       13.77       21.14      6.76 o 
 -12   3  15       12.79       22.27      6.74 o 
 -11   3  15      374.62      386.13     16.03 o 
 -10   3  15     1060.31     1079.51     34.45 o 
  -9   3  15      145.64      123.69      8.25 o 
  -8   3  15      794.82      791.37     19.04 o 
  -7   3  15      776.83      771.32     18.05 o 
  -6   3  15       30.11       27.71      3.50 o 
  -5   3  15     4587.86     4602.43     80.81 o 
  -4   3  15      745.53      585.01     35.10 o 
  -3   3  15     1358.80     1354.11     28.03 o 
  -2   3  15      872.17      860.55     17.19 o 
  -1   3  15      239.71      198.93      7.17 o 
   0   3  15     1915.89     1985.01     56.17 o 
   1   3  15     2844.68     2937.93    131.21 o 
   2   3  15     1387.44     1341.80     37.22 o 
   3   3  15       82.82      107.91      6.22 o 
   4   3  15      213.89      193.21      7.95 o 
   5   3  15     1985.31     1977.04     35.57 o 
   6   3  15      668.17      671.22     16.62 o 
   7   3  15      643.93      558.49     15.48 o 
   8   3  15       14.50       18.68      5.16 o 
   9   3  15      167.28      190.66     10.28 o 
  10   3  15       31.83       35.78      5.79 o 
  11   3  15      342.15      308.94     19.62 o 
 -13   4  15       67.79       62.86      8.96 o 
 -12   4  15       29.44       34.32      7.80 o 
 -11   4  15      184.75      181.23     12.63 o 
 -10   4  15      763.39      749.90     40.51 o 
  -9   4  15      708.02      772.62     20.00 o 
  -8   4  15      207.37      202.62     10.63 o 
  -7   4  15       37.81       36.88      4.80 o 
  -6   4  15      249.39      184.20      8.16 o 
  -5   4  15      163.25      160.52      9.99 o 
  -4   4  15     1434.46     1464.30     27.42 o 
  -3   4  15      318.73      267.77     10.71 o 
  -2   4  15       28.46       11.88      6.50 o 
  -1   4  15       98.83       89.76      6.32 o 
   0   4  15      858.14      795.70     54.30 o 
   1   4  15     3030.13     3224.92     79.62 o 
   2   4  15       98.11       92.37      5.81 o 
   3   4  15      271.32      237.73     10.55 o 
   4   4  15     5267.68     5204.42     97.42 o 
   5   4  15     1241.72     1272.87     25.54 o 
   6   4  15     1031.17     1040.80     22.88 o 
   7   4  15      505.26      543.62     17.96 o 
   8   4  15        1.72        3.45      4.81 o 
   9   4  15        0.08        3.40      5.12 o 
  10   4  15      422.15      455.07     18.61 o 
  11   4  15      843.65      867.58     44.16 o 
 -12   5  15      163.85      194.31     14.02 o 
 -11   5  15       29.00       23.67      6.60 o 
 -10   5  15      190.91      202.14     11.87 o 
  -9   5  15      184.38      192.01     11.05 o 
  -8   5  15      229.05      224.11     11.03 o 
  -7   5  15       18.39       20.94      5.46 o 
  -6   5  15      128.37      135.65      9.33 o 
  -5   5  15       63.76       58.38      4.74 o 
  -4   5  15       52.02       61.83      5.35 o 
  -3   5  15      381.56      395.42     10.94 o 
  -2   5  15        0.03        1.57      3.40 o 
  -1   5  15        0.12        2.10      2.31 o 
   0   5  15      321.29      349.19     10.00 o 
   1   5  15       55.73       49.75      6.66 o 
   2   5  15       78.49       66.06      7.77 o 
   3   5  15      396.40      441.98     18.83 o 
   4   5  15      126.78      126.86     11.91 o 
   5   5  15      183.69      165.14     14.15 o 
   6   5  15        9.41       11.90      6.99 o 
   7   5  15      221.87      212.43     10.68 o 
   8   5  15       49.68       56.34      6.77 o 
   9   5  15       34.69       40.46      7.57 o 
  10   5  15      211.38      227.54     15.26 o 
 -11   6  15        2.56        2.42      4.97 o 
 -10   6  15       94.01      114.92     15.36 o 
  -9   6  15       10.72        0.95      5.39 o 
  -8   6  15       52.81       52.28      8.40 o 
  -7   6  15      125.26      129.69     11.46 o 
  -6   6  15       62.33       46.98      7.11 o 
  -5   6  15       11.04        8.49      2.98 o 
  -4   6  15        0.71        3.35      2.75 o 
  -3   6  15      633.39      641.74     15.46 o 
  -2   6  15       94.44       91.31      5.81 o 
  -1   6  15      225.32      274.67      9.27 o 
   0   6  15        8.43       12.78      3.94 o 
   1   6  15       80.11       79.82      6.35 o 
   2   6  15       57.91       74.81     11.51 o 
   3   6  15      225.67      254.42     32.50 o 
   4   6  15      483.49      463.61     21.09 o 
   5   6  15      166.01      174.95     15.35 o 
   6   6  15       21.11       19.57      7.68 o 
   7   6  15       98.53      110.06     13.83 o 
   8   6  15        7.49       13.40      8.27 o 
   9   6  15       20.87        7.20      6.13 o 
 -10   7  15       72.52       48.40      9.64 o 
  -9   7  15       10.43        7.79      6.43 o 
  -8   7  15       11.15        9.20      8.18 o 
  -7   7  15        5.47       -0.99      8.45 o 
  -6   7  15      247.04      223.41     15.51 o 
  -5   7  15       47.07       44.72      5.86 o 
  -4   7  15      645.60      652.21     15.33 o 
  -3   7  15       27.36       24.84      4.02 o 
  -2   7  15       48.87       51.12      5.72 o 
  -1   7  15      334.98      297.37     11.28 o 
   0   7  15      116.15      109.22      7.63 o 
   1   7  15      233.17      235.20     11.65 o 
   2   7  15      100.31       96.27      7.70 o 
   3   7  15      251.58      280.96     20.06 o 
   4   7  15        0.33       -1.65      5.42 o 
   5   7  15       88.94       75.81     13.96 o 
   6   7  15       41.57       56.08     10.60 o 
   7   7  15       49.34       37.33     13.83 o 
   8   7  15        4.67       12.42     12.30 o 
  -8   8  15       39.07       46.50      9.13 o 
  -7   8  15      240.80      244.96     21.46 o 
  -6   8  15        0.58       -3.10      5.80 o 
  -5   8  15        6.46        2.84      4.81 o 
  -4   8  15        6.39        8.01      3.45 o 
  -3   8  15      318.19      324.81     11.57 o 
  -2   8  15      227.83      218.10      9.94 o 
  -1   8  15       73.99       80.19      7.00 o 
   0   8  15      262.31      259.99     17.75 o 
   1   8  15       97.69       96.52      7.95 o 
   2   8  15      265.54      237.87     11.50 o 
   3   8  15       95.22      100.29      8.82 o 
   4   8  15      133.53      169.16     15.76 o 
   5   8  15       78.92       70.79     11.52 o 
   6   8  15       87.19       88.70     13.22 o 
  -5   9  15        0.20       -4.72      5.25 o 
  -4   9  15       19.19       19.00      4.80 o 
  -3   9  15       37.31       40.43      5.55 o 
  -2   9  15      466.20      518.18     16.65 o 
  -1   9  15      488.14      477.31     15.88 o 
   0   9  15      273.42      267.58     12.04 o 
   1   9  15       13.91       16.45      8.16 o 
   2   9  15      163.55      201.18     23.28 o 
   3   9  15       27.88       36.64      7.22 o 
 -14   0  16       61.71       63.78     10.40 o 
 -13   0  16       12.55       10.65      8.34 o 
 -12   0  16      585.90      580.65     23.07 o 
 -11   0  16      380.52      366.88     16.75 o 
 -10   0  16      161.10      153.35      7.11 o 
  -9   0  16     1437.37     1325.25     24.77 o 
  -8   0  16      341.28      345.04     13.36 o 
  -7   0  16     1077.57      983.06     18.69 o 
  -6   0  16      125.65      103.73      6.32 o 
  -5   0  16      255.85      234.37      6.99 o 
  -4   0  16       13.64       24.88      2.23 o 
  -3   0  16      687.73      776.07     15.88 o 
  -2   0  16     7302.56     8509.77    224.10 o 
  -1   0  16     4871.19     5137.27     75.57 o 
   0   0  16        1.11        9.02      1.81 o 
   1   0  16      230.44      291.55      7.28 o 
   2   0  16      245.23      299.23      7.84 o 
   3   0  16     2328.37     2498.42     39.92 o 
   4   0  16      723.53      841.43     18.00 o 
   5   0  16      275.40      295.33      9.55 o 
   6   0  16        1.25        0.02      2.60 o 
   7   0  16      902.88      845.53     24.98 o 
   8   0  16        4.27        1.78      3.14 o 
   9   0  16       16.60       25.38     12.96 o 
  10   0  16      984.61      908.27     31.38 o 
  11   0  16       24.81       30.28      7.55 o 
  12   0  16      254.19      265.51     17.59 o 
 -14   1  16        7.11        2.38      5.02 o 
 -13   1  16      136.27      147.84      9.62 o 
 -12   1  16       63.08       60.27      5.06 o 
 -11   1  16       88.69       82.44      5.43 o 
 -10   1  16       14.95       18.59      3.12 o 
  -9   1  16     1040.74     1046.35     17.30 o 
  -8   1  16       73.60       62.98      3.67 o 
  -7   1  16      151.70      154.42      5.83 o 
  -6   1  16      148.82      157.80      3.76 o 
  -5   1  16      669.46      695.22      9.74 o 
  -4   1  16     1696.61     1964.58     21.10 o 
  -3   1  16     1053.05     1234.00     13.71 o 
  -2   1  16      127.26      184.28      3.68 o 
  -1   1  16       98.96       74.53      2.41 o 
   0   1  16       61.76       47.35      2.28 o 
   1   1  16     4252.70     4790.78     50.18 o 
   2   1  16       35.64       60.66      2.60 o 
   3   1  16      150.52      132.64      3.43 o 
   4   1  16      563.30      592.04      9.39 o 
   5   1  16      616.12      586.85      9.64 o 
   6   1  16      370.11      369.65      7.82 o 
   7   1  16     1116.89     1134.71     20.36 o 
   8   1  16      755.95      747.73     15.61 o 
   9   1  16        8.49        8.17      3.05 o 
  10   1  16      520.87      542.98     25.47 o 
  11   1  16        3.51        6.36      3.55 o 
  12   1  16       36.54       35.08      5.98 o 
 -14   2  16      180.68      180.65      9.67 o 
 -13   2  16       46.65       46.06      5.22 o 
 -12   2  16      121.14      124.65      7.13 o 
 -11   2  16        0.02        2.92      3.01 o 
 -10   2  16       28.91       23.99      3.38 o 
  -9   2  16       69.34       61.19      6.27 o 
  -8   2  16      351.01      348.69      7.68 o 
  -7   2  16        0.50        1.93      1.85 o 
  -6   2  16       80.62       81.06      3.39 o 
  -5   2  16      345.65      316.87      6.46 o 
  -4   2  16      608.68      571.74     12.32 o 
  -3   2  16     1360.68     1458.69     28.42 o 
  -2   2  16     4213.98     4554.81     62.27 o 
  -1   2  16      552.07      610.20     13.13 o 
   0   2  16      132.79      120.96      4.79 o 
   1   2  16     1587.93     1737.58     28.38 o 
   2   2  16     2501.54     2623.47     33.44 o 
   3   2  16      162.71      141.94      6.63 o 
   4   2  16       25.28       22.71      2.39 o 
   5   2  16     1421.16     1452.91     21.36 o 
   6   2  16       35.71       32.64      3.83 o 
   7   2  16     3935.30     3784.83     49.21 o 
   8   2  16       55.96       57.32      4.68 o 
   9   2  16      142.97      145.73     11.01 o 
  10   2  16       35.16       28.06      7.25 o 
  11   2  16       48.29       42.96      6.25 o 
  12   2  16      413.04      381.62     14.85 o 
 -14   3  16        1.57        1.95      5.27 o 
 -13   3  16      503.09      520.53     19.69 o 
 -12   3  16        8.09       10.79      5.10 o 
 -11   3  16        0.90        2.08      4.39 o 
 -10   3  16      452.33      463.03     16.86 o 
  -9   3  16       12.02       11.45      4.17 o 
  -8   3  16       26.63       40.15      5.03 o 
  -7   3  16     1866.70     1892.49     35.11 o 
  -6   3  16      486.17      515.19     12.36 o 
  -5   3  16     2225.97     2240.63     38.81 o 
  -4   3  16      302.91      307.91      9.06 o 
  -3   3  16     1004.68      958.96     23.27 o 
  -2   3  16      407.72      372.97     11.38 o 
  -1   3  16       65.17       75.52      5.83 o 
   0   3  16       52.57       52.52      3.31 o 
   1   3  16     1162.79     1170.98     24.69 o 
   2   3  16        3.98        4.36      3.24 o 
   3   3  16     1168.92     1272.62     26.31 o 
   4   3  16     1338.21     1399.91     29.63 o 
   5   3  16       25.98       34.52      4.35 o 
   6   3  16      320.90      300.67     10.53 o 
   7   3  16       36.65       34.95      5.10 o 
   8   3  16        5.24        3.93      4.17 o 
   9   3  16       59.02       58.52      7.52 o 
  10   3  16      567.71      578.27     17.21 o 
  11   3  16       28.73       31.60      6.00 o 
 -13   4  16      197.57      196.34     13.89 o 
 -12   4  16      104.31       95.67     10.03 o 
 -11   4  16      503.90      541.01     26.03 o 
 -10   4  16        0.62        1.42      3.85 o 
  -9   4  16      240.75      244.00     11.36 o 
  -8   4  16      151.43      138.64     12.25 o 
  -7   4  16      953.20      964.91     23.75 o 
  -6   4  16        2.48        3.55      2.84 o 
  -5   4  16      296.91      322.65     12.84 o 
  -4   4  16       41.25       30.85      3.82 o 
  -3   4  16      111.81      106.74      6.48 o 
  -2   4  16      851.63      778.93     22.91 o 
  -1   4  16      413.30      364.40     20.58 o 
   0   4  16        0.09        1.61      2.63 o 
   1   4  16     1384.18     1459.48     41.84 o 
   2   4  16      401.07      389.71     11.11 o 
   3   4  16     3343.79     3364.31     65.61 o 
   4   4  16      316.11      326.50     13.12 o 
   5   4  16       85.75       89.67      6.47 o 
   6   4  16      411.93      445.09     13.46 o 
   7   4  16       20.31       17.66      4.52 o 
   8   4  16        7.32        9.41      4.37 o 
   9   4  16      116.64      108.87     16.17 o 
  10   4  16       33.31       37.15      8.69 o 
  11   4  16      144.55      155.80     15.48 o 
 -12   5  16       90.36      101.53     15.59 o 
 -11   5  16      215.83      248.22     24.90 o 
 -10   5  16       63.07       66.18      7.51 o 
  -9   5  16      465.07      507.89     16.22 o 
  -8   5  16      117.55      120.32      8.82 o 
  -7   5  16       72.08       75.00     11.67 o 
  -6   5  16        5.06        3.73      3.64 o 
  -5   5  16      177.10      163.58      7.30 o 
  -4   5  16      843.76      854.96     18.92 o 
  -3   5  16      157.59      184.43     12.21 o 
  -2   5  16      815.24      699.39     21.39 o 
  -1   5  16     1113.97      967.04     19.94 o 
   0   5  16      124.05      131.27      6.89 o 
   1   5  16      328.75      341.36     18.90 o 
   2   5  16        0.56        6.96      4.33 o 
   3   5  16      906.73      872.96     29.24 o 
   4   5  16      143.79      171.31     13.97 o 
   5   5  16        1.46       -4.17      4.68 o 
   6   5  16      170.85      158.68     14.66 o 
   7   5  16        0.26       -3.42      4.09 o 
   8   5  16       19.00        9.77      4.87 o 
   9   5  16      245.19      250.54     18.20 o 
  10   5  16        8.07       10.11      6.62 o 
 -11   6  16        0.01        8.72      5.24 o 
 -10   6  16       74.96       63.07      7.64 o 
  -9   6  16      309.98      298.70     18.28 o 
  -8   6  16       31.39       24.03      8.20 o 
  -7   6  16       34.82       50.88      7.83 o 
  -6   6  16        1.36       -4.73      3.91 o 
  -5   6  16        0.41       -1.92      2.56 o 
  -4   6  16      325.89      324.67     10.57 o 
  -3   6  16     1150.27     1117.65     27.08 o 
  -2   6  16        0.32        1.21      2.68 o 
  -1   6  16       39.93       29.95      4.01 o 
   0   6  16      203.54      180.27      8.62 o 
   1   6  16     1037.88     1076.02     25.51 o 
   2   6  16      472.04      506.14     22.83 o 
   3   6  16      989.53      986.63     32.91 o 
   4   6  16      180.01      199.97     23.49 o 
   5   6  16      387.62      429.31     21.34 o 
   6   6  16     1650.69     1653.67     59.81 o 
   7   6  16      371.03      386.19     25.94 o 
   8   6  16      117.11      164.76     17.31 o 
   9   6  16       60.70       63.81      9.11 o 
 -10   7  16       49.33       65.93     10.68 o 
  -9   7  16       28.93       31.30      8.27 o 
  -8   7  16        2.70       -6.00      5.10 o 
  -7   7  16      101.50       85.99     10.22 o 
  -6   7  16       87.27       70.56     11.68 o 
  -5   7  16        0.12       -0.40      2.91 o 
  -4   7  16        1.22        0.10      2.84 o 
  -3   7  16      103.58       99.78      6.70 o 
  -2   7  16        1.25        1.37      3.40 o 
  -1   7  16        3.63        3.45      3.34 o 
   0   7  16       28.53       38.14      5.10 o 
   1   7  16        0.02       -1.17      3.34 o 
   2   7  16      111.27      102.49      8.09 o 
   3   7  16       56.93       63.29     20.16 o 
   4   7  16       99.96       80.55     11.13 o 
   5   7  16      377.78      396.95     22.40 o 
   6   7  16       22.14        7.90     11.88 o 
   7   7  16       12.75       18.49      8.97 o 
  -8   8  16       20.82       19.49      7.62 o 
  -7   8  16      314.45      302.36     18.82 o 
  -6   8  16      162.22      168.85     13.90 o 
  -5   8  16      146.20      142.70     11.03 o 
  -4   8  16       55.57       59.39      5.62 o 
  -3   8  16       14.27       10.95      4.29 o 
  -2   8  16      583.79      604.23     21.11 o 
  -1   8  16      330.33      332.40     21.32 o 
   0   8  16      326.33      334.31     13.05 o 
   1   8  16       25.32       24.49      5.17 o 
   2   8  16      201.50      202.65     25.71 o 
   3   8  16      192.31      205.91     12.26 o 
   4   8  16       73.28       76.80     13.33 o 
   5   8  16      199.19      196.62     17.92 o 
  -5   9  16       16.88       19.04      7.07 o 
  -4   9  16        1.89       -0.46      4.74 o 
  -3   9  16      359.71      400.11     13.51 o 
  -2   9  16        8.65        4.84      5.71 o 
  -1   9  16       39.70       41.91      6.27 o 
   0   9  16       53.40       51.71      9.04 o 
   1   9  16       95.82       91.74      8.35 o 
   2   9  16       10.69       11.41      5.24 o 
 -14   1  17        2.83       -2.23      5.01 o 
 -13   1  17       52.53       50.31      6.53 o 
 -12   1  17      178.73      192.65      7.72 o 
 -11   1  17      177.15      176.10      7.04 o 
 -10   1  17        0.48       -0.53      2.27 o 
  -9   1  17      658.01      667.89     12.69 o 
  -8   1  17     1208.34     1236.04     17.92 o 
  -7   1  17      185.47      191.92      6.53 o 
  -6   1  17      483.77      502.47     11.43 o 
  -5   1  17     4258.00     4618.37     50.22 o 
  -4   1  17        3.59        7.62      1.16 o 
  -3   1  17      727.97      847.59      9.57 o 
  -2   1  17     6315.15     6922.22     71.06 o 
  -1   1  17     2043.22     2092.25     23.05 o 
   0   1  17     3062.09     3166.66     33.93 o 
   1   1  17      379.57      327.88      7.73 o 
   2   1  17      275.58      354.39      6.22 o 
   3   1  17      461.33      518.34      7.74 o 
   4   1  17      292.73      278.48      5.81 o 
   5   1  17      879.52      872.80     12.97 o 
   6   1  17     3454.97     3352.06     43.45 o 
   7   1  17      436.06      425.15     13.32 o 
   8   1  17      415.99      387.08     10.51 o 
   9   1  17        0.72       -1.72      2.68 o 
  10   1  17       31.99       41.90      4.78 o 
  11   1  17       65.71       50.72      5.26 o 
  12   1  17        5.70       28.19     19.68 o 
 -14   2  17       28.05       24.40      5.23 o 
 -13   2  17        0.08        6.61      3.73 o 
 -12   2  17      563.93      577.25     15.68 o 
 -11   2  17      783.28      780.25     16.41 o 
 -10   2  17        9.76        9.47      3.08 o 
  -9   2  17      466.98      494.08     10.52 o 
  -8   2  17        9.35       12.76      2.36 o 
  -7   2  17     1002.14      986.29     21.26 o 
  -6   2  17     2974.88     3096.10     35.24 o 
  -5   2  17     2291.57     2431.13     28.16 o 
  -4   2  17      819.40      810.18     13.34 o 
  -3   2  17       46.98       60.25      2.81 o 
  -2   2  17        0.29       -1.00      1.44 o 
  -1   2  17    13444.29    14735.21    191.66 o 
   0   2  17     1237.67     1448.74     25.16 o 
   1   2  17       47.62       76.04      4.34 o 
   2   2  17        2.98        7.69      1.54 o 
   3   2  17       58.13       49.56      3.28 o 
   4   2  17      165.14      144.21      4.90 o 
   5   2  17       46.58       41.98      3.19 o 
   6   2  17      619.66      655.73     11.30 o 
   7   2  17      254.37      243.22      8.01 o 
   8   2  17       53.03       55.37      4.03 o 
   9   2  17      202.72      209.84      7.30 o 
  10   2  17      472.53      470.56     11.02 o 
  11   2  17      540.30      575.95     17.44 o 
 -13   3  17      789.38      773.37     24.98 o 
 -12   3  17      387.06      389.65     21.61 o 
 -11   3  17       20.15        7.19      4.83 o 
 -10   3  17      189.67      196.62     11.42 o 
  -9   3  17     1031.90     1062.62     26.54 o 
  -8   3  17     2274.07     2304.56     42.03 o 
  -7   3  17        2.96        1.89      3.98 o 
  -6   3  17     1533.04     1424.25     25.09 o 
  -5   3  17     1681.99     1663.26     30.47 o 
  -4   3  17       96.46       99.72     10.16 o 
  -3   3  17     1355.33     1356.49     25.03 o 
  -2   3  17     1085.20     1155.50     26.57 o 
  -1   3  17       84.99       50.63      9.11 o 
   0   3  17      477.12      543.94     17.27 o 
   1   3  17      142.54      128.91      7.10 o 
   2   3  17      200.67      226.95      7.78 o 
   3   3  17       67.92       80.11     10.88 o 
   4   3  17       12.05       11.40      3.15 o 
   5   3  17       44.12       36.09      4.40 o 
   6   3  17        4.56        4.35      3.24 o 
   7   3  17        8.58       10.59      3.86 o 
   8   3  17       17.22        7.49      4.78 o 
   9   3  17      175.18      178.79     13.64 o 
  10   3  17       16.97       26.78      5.52 o 
  11   3  17      126.01      120.19      9.39 o 
 -13   4  17       28.55       28.98      6.92 o 
 -12   4  17      497.81      514.39     19.74 o 
 -11   4  17      332.59      357.91     16.26 o 
 -10   4  17       16.38        9.85      4.50 o 
  -9   4  17      201.44      229.74     11.74 o 
  -8   4  17        0.79       -0.01      3.63 o 
  -7   4  17      174.55      177.15      9.33 o 
  -6   4  17      979.43      961.88     19.80 o 
  -5   4  17        0.54        2.48      3.27 o 
  -4   4  17     3455.51     3327.11     59.38 o 
  -3   4  17     3756.61     3641.33     66.83 o 
  -2   4  17     2388.97     2403.97     57.26 o 
  -1   4  17      412.26      253.83     20.35 o 
   0   4  17      127.45      108.30     10.44 o 
   1   4  17      247.95      246.86      8.67 o 
   2   4  17     8516.83     8485.04    152.04 o 
   3   4  17     5657.20     5963.76    109.76 o 
   4   4  17      898.89      901.02     25.94 o 
   5   4  17      186.92      196.82      9.03 o 
   6   4  17      517.99      523.65     14.95 o 
   7   4  17      523.92      562.97     18.21 o 
   8   4  17      396.17      418.99     14.47 o 
   9   4  17      380.77      352.91     16.83 o 
  10   4  17       15.60       32.60      9.48 o 
 -12   5  17       59.04       57.61      8.61 o 
 -11   5  17        4.70        6.24      5.47 o 
 -10   5  17       25.47       29.63      5.82 o 
  -9   5  17      195.62      197.08     11.41 o 
  -8   5  17       93.53       90.18      7.58 o 
  -7   5  17       34.27       27.77      6.25 o 
  -6   5  17        6.07        6.64      3.74 o 
  -5   5  17        5.77        4.31      2.84 o 
  -4   5  17      452.21      404.40     18.28 o 
  -3   5  17      428.53      329.22     10.19 o 
  -2   5  17      448.16      350.94     10.44 o 
  -1   5  17      471.50      327.39     10.52 o 
   0   5  17      155.65      138.35      7.20 o 
   1   5  17       32.59       23.72      4.19 o 
   2   5  17      185.77      188.90     12.26 o 
   3   5  17      199.51      187.73     14.00 o 
   4   5  17      108.93      117.84     16.57 o 
   5   5  17      157.50      152.56     19.88 o 
   6   5  17       57.42       70.36     11.20 o 
   7   5  17       58.06       46.98      6.91 o 
   8   5  17       13.00       14.45      6.16 o 
   9   5  17      248.46      244.78     18.27 o 
  10   5  17       64.35       73.34     11.73 o 
 -11   6  17      282.92      268.31     14.88 o 
 -10   6  17        1.32       -1.19      4.59 o 
  -9   6  17      351.83      351.70     20.07 o 
  -8   6  17      180.95      198.50     14.67 o 
  -7   6  17       86.94       93.62     11.13 o 
  -6   6  17      348.81      382.95     14.48 o 
  -5   6  17      410.12      402.67     11.55 o 
  -4   6  17      839.10      827.45     19.21 o 
  -3   6  17      396.19      358.19     15.46 o 
  -2   6  17       97.79      131.87     15.59 o 
  -1   6  17      103.96      120.71      7.86 o 
   0   6  17      437.47      389.56     12.99 o 
   1   6  17      116.10      101.24      8.18 o 
   2   6  17      301.97      312.26     16.81 o 
   3   6  17      351.33      383.38     29.90 o 
   4   6  17      316.48      311.94     18.63 o 
   5   6  17       67.15       86.66     11.36 o 
   6   6  17       76.18      118.97     13.91 o 
   7   6  17        8.36       14.96      8.26 o 
   8   6  17      110.30      113.87     15.68 o 
   9   6  17       34.54       37.02      8.03 o 
 -10   7  17        2.52       -1.13      6.61 o 
  -9   7  17      203.97      218.34     16.62 o 
  -8   7  17      152.37      156.00     13.75 o 
  -7   7  17        7.81        4.22      5.36 o 
  -6   7  17       14.24       14.16      5.07 o 
  -5   7  17      187.51      191.62      8.87 o 
  -4   7  17        2.39        5.17      3.14 o 
  -3   7  17       49.41       42.74      5.02 o 
  -2   7  17        7.50        4.48      3.18 o 
  -1   7  17      103.61      117.32      8.02 o 
   0   7  17        0.93        9.76      3.77 o 
   1   7  17      527.14      592.62     17.76 o 
   2   7  17       32.13       27.21      4.99 o 
   3   7  17      168.30      170.88     14.63 o 
   4   7  17      554.68      564.34     42.09 o 
   5   7  17      556.04      515.57     31.90 o 
   6   7  17      162.07      144.74     15.83 o 
   7   7  17      124.16      110.69     14.63 o 
  -8   8  17       60.75       57.47      9.69 o 
  -7   8  17      146.02      139.43     13.23 o 
  -6   8  17       17.10       10.89      7.25 o 
  -5   8  17      280.49      255.29     14.56 o 
  -4   8  17      137.36      141.27      8.16 o 
  -3   8  17      208.58      181.41     14.46 o 
  -2   8  17        0.63        3.60      3.77 o 
  -1   8  17      273.44      237.97     11.02 o 
   0   8  17        1.31        0.00      3.73 o 
   1   8  17       36.45       26.35      5.40 o 
   2   8  17       80.59       81.61      8.09 o 
   3   8  17      181.31      169.10     11.42 o 
   4   8  17        4.78       10.53      5.14 o 
   5   8  17       23.34       36.41     14.78 o 
  -4   9  17        5.56        4.85      4.23 o 
  -3   9  17       20.77       28.63      5.33 o 
  -2   9  17      302.70      343.10     25.45 o 
  -1   9  17      459.98      508.90     17.00 o 
   0   9  17       78.14       82.58      7.94 o 
   1   9  17      377.03      424.20     19.23 o 
   2   9  17        1.62       -2.30      4.76 o 
 -14   0  18        8.33       -4.91      6.32 o 
 -13   0  18       94.97      107.49     21.79 o 
 -12   0  18        4.87       -0.36      5.46 o 
 -11   0  18      179.85      150.92     14.63 o 
 -10   0  18      598.55      592.35     14.13 o 
  -9   0  18     1003.81      881.73     18.40 o 
  -8   0  18       21.18       19.34      2.98 o 
  -7   0  18      314.67      301.24      9.02 o 
  -6   0  18       17.23       18.46      2.52 o 
  -5   0  18      509.44      548.37     11.60 o 
  -4   0  18     1803.38     2074.56     30.41 o 
  -3   0  18       39.65       46.86      3.34 o 
  -2   0  18     1544.33     1655.98     31.32 o 
  -1   0  18      136.31      165.98      5.02 o 
   0   0  18        3.24        3.12      1.26 o 
   1   0  18      735.04      755.69     11.62 o 
   2   0  18     9727.15    10788.29    157.30 o 
   3   0  18      133.08      108.51     11.47 o 
   4   0  18      192.04      174.40     12.24 o 
   5   0  18      649.18      629.88     15.92 o 
   6   0  18      905.65      847.92     20.18 o 
   7   0  18     1428.44     1330.17     29.00 o 
   8   0  18        6.42       10.44      3.73 o 
   9   0  18       50.14       58.46      6.30 o 
  10   0  18      278.96      265.46     34.43 o 
  11   0  18       87.89       93.36     14.55 o 
  12   0  18      310.16      313.17     22.76 o 
 -14   1  18        2.25       -0.73      4.84 o 
 -13   1  18       63.49       50.39      7.02 o 
 -12   1  18       12.31       10.47      3.17 o 
 -11   1  18        4.99        5.47      2.74 o 
 -10   1  18       63.20       76.98      5.04 o 
  -9   1  18      783.72      774.88     14.04 o 
  -8   1  18       99.66      107.04      4.70 o 
  -7   1  18      250.60      244.15      7.19 o 
  -6   1  18       29.80       55.62      3.24 o 
  -5   1  18     1945.81     1991.67     23.48 o 
  -4   1  18      529.74      509.39      7.39 o 
  -3   1  18      312.40      339.17      6.05 o 
  -2   1  18       91.59      153.24      8.98 o 
  -1   1  18      227.30      313.97      5.11 o 
   0   1  18     1155.89     1174.89     13.24 o 
   1   1  18      777.40      772.37     10.19 o 
   2   1  18        9.15        8.78      2.22 o 
   3   1  18       86.27       77.15      2.85 o 
   4   1  18      110.39      105.99      3.88 o 
   5   1  18       12.04       11.20      1.98 o 
   6   1  18      649.99      640.74     11.45 o 
   7   1  18      167.54      166.04      7.33 o 
   8   1  18       13.17       14.55      3.22 o 
   9   1  18       47.24       53.34      4.93 o 
  10   1  18       27.25       29.62      4.37 o 
  11   1  18       18.40       18.07      5.02 o 
  12   1  18        0.48        3.11      5.57 o 
 -14   2  18        0.40       -0.83      4.17 o 
 -13   2  18      205.99      222.17     12.45 o 
 -12   2  18      251.33      259.21     11.07 o 
 -11   2  18      288.78      267.59      9.50 o 
 -10   2  18      615.41      561.61     12.80 o 
  -9   2  18      282.20      282.80      9.86 o 
  -8   2  18      748.62      728.74     13.31 o 
  -7   2  18     1464.71     1434.98     19.81 o 
  -6   2  18      994.50     1029.55     13.34 o 
  -5   2  18      305.27      288.12      5.66 o 
  -4   2  18      137.82      115.24      3.93 o 
  -3   2  18     3044.98     3288.19     41.82 o 
  -2   2  18       17.39       10.89      3.47 o 
  -1   2  18    22052.97    23623.35    277.15 o 
   0   2  18     2005.78     2312.23     30.08 o 
   1   2  18     1357.84     1487.25     20.74 o 
   2   2  18      282.88      280.94      5.77 o 
   3   2  18       98.06       94.84      4.69 o 
   4   2  18      811.13      917.09     14.69 o 
   5   2  18     1464.39     1397.77     20.97 o 
   6   2  18      112.68      130.67      5.81 o 
   7   2  18      291.69      285.79      7.61 o 
   8   2  18       66.08       62.23      4.28 o 
   9   2  18      342.97      297.54      8.46 o 
  10   2  18       25.42       30.83      3.77 o 
  11   2  18        9.87       21.68      5.38 o 
 -13   3  18      602.00      632.10     18.45 o 
 -12   3  18      178.11      190.04     12.79 o 
 -11   3  18      302.21      311.43     26.75 o 
 -10   3  18      977.09     1003.14     27.32 o 
  -9   3  18     1597.51     1712.07     34.05 o 
  -8   3  18       44.62       67.17      6.10 o 
  -7   3  18     1331.92     1269.18     25.98 o 
  -6   3  18      108.31      103.76      6.11 o 
  -5   3  18     4287.21     4315.42     69.27 o 
  -4   3  18      862.99      856.40     18.09 o 
  -3   3  18      518.32      509.14     12.30 o 
  -2   3  18      226.08      247.60     13.28 o 
  -1   3  18      511.90      486.56     14.35 o 
   0   3  18      179.31      164.53      7.67 o 
   1   3  18        0.24        0.96      1.43 o 
   2   3  18      852.21      882.57     23.77 o 
   3   3  18        9.28       11.39      5.55 o 
   4   3  18      206.18      230.41     11.62 o 
   5   3  18        0.01        0.09      2.78 o 
   6   3  18       36.11       27.81      4.42 o 
   7   3  18        7.59        7.24      3.74 o 
   8   3  18        2.60        4.65      3.64 o 
   9   3  18        8.84        5.74      4.19 o 
  10   3  18       27.51       30.31      5.84 o 
  11   3  18        2.76       -0.16      4.53 o 
 -13   4  18        8.85        9.17      5.95 o 
 -12   4  18        2.47       -1.06      6.19 o 
 -11   4  18       17.36       15.51      5.90 o 
 -10   4  18      630.39      690.25     22.25 o 
  -9   4  18        6.68        8.05      4.04 o 
  -8   4  18        4.31        4.69      3.27 o 
  -7   4  18      230.43      254.14     24.10 o 
  -6   4  18        0.07       -0.39      2.67 o 
  -5   4  18     2090.58     2160.22     35.38 o 
  -4   4  18        4.10        1.24      2.54 o 
  -3   4  18       71.01       73.78      5.37 o 
  -2   4  18      232.20      230.21     15.72 o 
  -1   4  18      659.86      598.12     26.54 o 
   0   4  18       66.09       65.93      5.59 o 
   1   4  18      911.01      929.16     25.07 o 
   2   4  18      691.60      683.86     20.56 o 
   3   4  18      276.77      303.56     15.94 o 
   4   4  18       64.06       81.07      7.65 o 
   5   4  18        4.61        8.42      3.57 o 
   6   4  18        1.58        2.64      3.39 o 
   7   4  18      171.08      196.72     12.49 o 
   8   4  18        9.49        9.43      6.24 o 
   9   4  18       14.42       16.67      6.26 o 
  10   4  18        3.72        8.84      6.15 o 
 -12   5  18      283.41      272.27     21.82 o 
 -11   5  18      172.69      186.16     13.42 o 
 -10   5  18      245.23      254.66     14.11 o 
  -9   5  18        9.23       11.78      4.61 o 
  -8   5  18        4.79        1.39      4.75 o 
  -7   5  18        3.31        5.93      4.85 o 
  -6   5  18        7.09        1.82      3.70 o 
  -5   5  18        5.64        0.77      2.57 o 
  -4   5  18     1111.21      989.64     21.41 o 
  -3   5  18        4.51       13.64      3.20 o 
  -2   5  18     1275.05     1131.44     23.05 o 
  -1   5  18      489.30      499.21     13.13 o 
   0   5  18       20.53       17.98      3.39 o 
   1   5  18        1.08        0.88      3.20 o 
   2   5  18      250.11      276.40     15.30 o 
   3   5  18      712.85      767.29     27.58 o 
   4   5  18      673.33      691.04     26.84 o 
   5   5  18      212.98      221.91     19.85 o 
   6   5  18       42.19       35.15     11.22 o 
   7   5  18      107.52      110.17      9.87 o 
   8   5  18       31.20       22.57      6.45 o 
   9   5  18      347.95      389.21     26.54 o 
 -11   6  18       41.60       40.46      8.13 o 
 -10   6  18       92.70       89.67      8.84 o 
  -9   6  18        0.81       -2.41      4.98 o 
  -8   6  18      272.56      255.56     16.67 o 
  -7   6  18       55.59       42.93     11.44 o 
  -6   6  18      352.26      352.47     16.22 o 
  -5   6  18      206.60      203.14      9.95 o 
  -4   6  18       17.47       14.32      4.44 o 
  -3   6  18        0.18       -2.30      3.92 o 
  -2   6  18     2213.37     2043.11     37.46 o 
  -1   6  18     1279.92     1307.27     32.72 o 
   0   6  18        7.50        9.88      4.12 o 
   1   6  18        5.05        4.06      3.40 o 
   2   6  18       38.01       35.77      6.90 o 
   3   6  18      216.34      184.60     38.51 o 
   4   6  18      638.35      628.11     26.05 o 
   5   6  18       14.96        7.85     13.27 o 
   6   6  18       27.32       20.71      9.90 o 
   7   6  18       31.21       12.80     17.52 o 
   8   6  18       71.54       87.64     14.10 o 
 -10   7  18       59.22       50.52     12.52 o 
  -9   7  18      105.15      105.95     12.28 o 
  -8   7  18       48.04       58.71      9.56 o 
  -7   7  18       84.35       84.45     10.36 o 
  -6   7  18       27.74       23.75      5.90 o 
  -5   7  18      444.72      463.87     13.32 o 
  -4   7  18       97.74       95.69      8.06 o 
  -3   7  18      874.50      910.18     21.08 o 
  -2   7  18       52.83       57.35      5.58 o 
  -1   7  18      469.34      488.55     15.43 o 
   0   7  18      130.18      137.21     14.82 o 
   1   7  18      141.67      148.92      9.78 o 
   2   7  18        7.25        6.60      4.07 o 
   3   7  18      177.86      181.99     11.47 o 
   4   7  18      383.34      395.77     21.98 o 
   5   7  18       14.83       11.49      7.50 o 
   6   7  18      120.57      115.16     14.45 o 
   7   7  18       40.11       29.39     13.59 o 
  -8   8  18      279.11      282.66     21.79 o 
  -7   8  18       27.24       29.17      8.05 o 
  -6   8  18       47.80       48.28      9.81 o 
  -5   8  18      121.45      131.93      8.33 o 
  -4   8  18      310.13      299.71     11.49 o 
  -3   8  18        3.08       -0.02      8.89 o 
  -2   8  18      246.52      232.36     19.38 o 
  -1   8  18       46.42       54.26      6.41 o 
   0   8  18       40.75       37.24      5.86 o 
   1   8  18      122.50      127.97     18.54 o 
   2   8  18       46.71       50.44      6.88 o 
   3   8  18       58.70       59.32      7.46 o 
   4   8  18       54.30       55.96      7.77 o 
   5   8  18        3.72        3.58      7.18 o 
  -4   9  18       44.07       53.28      6.38 o 
  -3   9  18       10.29       14.37      5.81 o 
  -2   9  18        8.97       13.90      5.16 o 
  -1   9  18      168.38      162.74     13.31 o 
   0   9  18       17.34        9.73      4.96 o 
   1   9  18       53.90       74.82     16.33 o 
 -14   1  19      174.98      171.11     11.98 o 
 -13   1  19      213.85      224.08     12.80 o 
 -12   1  19        6.47        2.22      3.10 o 
 -11   1  19      239.14      251.18     12.65 o 
 -10   1  19     1100.58     1080.76     18.70 o 
  -9   1  19     1887.74     1884.04     27.53 o 
  -8   1  19     1037.91     1033.02     15.75 o 
  -7   1  19       15.09       21.77      2.46 o 
  -6   1  19     1512.38     1638.42     21.57 o 
  -5   1  19      278.54      319.99      6.61 o 
  -4   1  19     1380.31     1398.82     16.72 o 
  -3   1  19      977.76      949.16     10.71 o 
  -2   1  19     2780.06     2835.64     30.71 o 
  -1   1  19      893.85     1112.70     13.45 o 
   0   1  19      307.17      387.03      5.72 o 
   1   1  19      514.34      521.43      7.69 o 
   2   1  19      133.95      116.25      3.55 o 
   3   1  19       53.58       52.56      2.57 o 
   4   1  19        9.78        4.68      1.69 o 
   5   1  19      159.52      150.53      5.06 o 
   6   1  19      231.24      253.25      7.07 o 
   7   1  19      257.94      265.53      8.65 o 
   8   1  19       51.55       53.17      4.69 o 
   9   1  19        4.13        7.88      3.32 o 
  10   1  19        1.27       -0.98      3.04 o 
  11   1  19      103.41      111.05      8.76 o 
 -14   2  19      824.00      883.92     29.16 o 
 -13   2  19      301.80      319.08     10.66 o 
 -12   2  19       79.36       95.26      6.38 o 
 -11   2  19       12.60       11.29      4.16 o 
 -10   2  19       14.48       17.27      3.33 o 
  -9   2  19     1254.33     1243.43     25.86 o 
  -8   2  19      163.11      184.29      6.34 o 
  -7   2  19      219.69      222.62      6.52 o 
  -6   2  19      100.37      103.62      4.61 o 
  -5   2  19     1015.02     1075.40     27.42 o 
  -4   2  19       18.20       27.93      2.18 o 
  -3   2  19      895.81     1077.19     18.19 o 
  -2   2  19     3081.25     3323.89     42.12 o 
  -1   2  19      375.44      476.38     15.63 o 
   0   2  19      209.73      265.28      5.84 o 
   1   2  19      170.82      148.92      4.55 o 
   2   2  19      896.48      830.40     12.73 o 
   3   2  19     1198.51     1142.28     17.03 o 
   4   2  19      188.36      178.49      5.35 o 
   5   2  19        0.40        3.64      2.68 o 
   6   2  19     1106.37     1163.65     18.88 o 
   7   2  19     1368.73     1371.72     21.20 o 
   8   2  19      124.29      154.22      6.24 o 
   9   2  19       77.00       73.06      5.47 o 
  10   2  19      167.89      180.57      8.97 o 
  11   2  19       80.75       90.78      8.03 o 
 -13   3  19      403.04      414.25     21.26 o 
 -12   3  19        9.65        4.67      7.72 o 
 -11   3  19       11.25       13.52      5.35 o 
 -10   3  19      474.64      427.67     16.11 o 
  -9   3  19     1139.53     1204.56     26.41 o 
  -8   3  19      703.08      710.28     18.00 o 
  -7   3  19     1242.97     1212.59     25.28 o 
  -6   3  19     1145.16     1114.59     21.09 o 
  -5   3  19      497.87      510.09     12.13 o 
  -4   3  19      236.67      209.00      8.03 o 
  -3   3  19      124.75      132.75      6.37 o 
  -2   3  19     1230.84     1353.52     21.79 o 
  -1   3  19      902.84      833.57     17.57 o 
   0   3  19      589.42      644.02     16.33 o 
   1   3  19      275.09      236.97      6.78 o 
   2   3  19       23.46       27.19      3.71 o 
   3   3  19      152.96      151.94      7.02 o 
   4   3  19       86.09       82.06      5.76 o 
   5   3  19      727.28      732.97     17.54 o 
   6   3  19       15.41       21.69      4.20 o 
   7   3  19      115.17      106.71      7.75 o 
   8   3  19       67.87       75.51      8.40 o 
   9   3  19       21.50       17.66      5.21 o 
  10   3  19       15.05        7.66      4.83 o 
  11   3  19      184.96      170.51     11.07 o 
 -13   4  19       39.89       42.27      7.77 o 
 -12   4  19       39.12       24.73      6.89 o 
 -11   4  19      727.29      750.82     35.81 o 
 -10   4  19        7.99        4.00      5.11 o 
  -9   4  19        6.20        7.15      4.01 o 
  -8   4  19        3.79       10.67      3.69 o 
  -7   4  19     1314.84     1396.44     28.81 o 
  -6   4  19     1208.66     1145.61     22.20 o 
  -5   4  19     2397.07     2468.22     35.23 o 
  -4   4  19        4.22        6.91      2.74 o 
  -3   4  19      315.14      319.31      9.99 o 
  -2   4  19     1377.83     1359.43     26.13 o 
  -1   4  19     2121.86     2063.99     36.53 o 
   0   4  19     3336.10     3193.96     55.73 o 
   1   4  19        1.57        2.86      2.70 o 
   2   4  19      224.52      272.43     11.49 o 
   3   4  19      867.34      860.93     29.15 o 
   4   4  19      508.09      500.63     28.56 o 
   5   4  19      701.28      709.27     17.62 o 
   6   4  19        0.63        6.27      4.95 o 
   7   4  19      103.96      108.74      8.26 o 
   8   4  19        7.67        5.64      5.19 o 
   9   4  19       19.66       24.48      6.65 o 
  10   4  19      188.62      211.17     14.64 o 
 -12   5  19        3.94        5.62      5.71 o 
 -11   5  19      182.10      209.77     14.31 o 
 -10   5  19       88.04       84.11      8.23 o 
  -9   5  19       89.61       93.47      8.28 o 
  -8   5  19        9.25        0.64      3.75 o 
  -7   5  19        0.14        0.86      3.75 o 
  -6   5  19       67.52       64.51      7.00 o 
  -5   5  19      198.09      194.11      8.47 o 
  -4   5  19       15.12       23.62      4.00 o 
  -3   5  19      305.79      240.06      9.30 o 
  -2   5  19      555.42      536.30     29.92 o 
  -1   5  19        5.56        8.90      3.03 o 
   0   5  19      207.67      211.69      8.75 o 
   1   5  19       58.73       67.82      6.37 o 
   2   5  19      290.44      265.28     25.56 o 
   3   5  19       53.54       58.18      8.73 o 
   4   5  19      216.50      243.35     17.20 o 
   5   5  19       25.94       19.34      7.07 o 
   6   5  19      313.44      308.56     30.14 o 
   7   5  19        0.67       -0.09      4.51 o 
   8   5  19       23.77       31.27      7.11 o 
   9   5  19       14.31       16.88      8.04 o 
 -11   6  19       24.90       24.36      7.78 o 
 -10   6  19       73.75       76.32      8.33 o 
  -9   6  19       25.90       27.58      7.42 o 
  -8   6  19      198.41      202.50     15.02 o 
  -7   6  19      125.06      115.20     11.10 o 
  -6   6  19       11.69        5.22      4.23 o 
  -5   6  19       71.13       77.36      7.49 o 
  -4   6  19        1.82        0.49      2.88 o 
  -3   6  19        5.81        7.42      3.22 o 
  -2   6  19      255.34      226.96      9.39 o 
  -1   6  19        2.60       -1.19      2.96 o 
   0   6  19      155.53      180.85     13.07 o 
   1   6  19        3.64        2.81      3.24 o 
   2   6  19       31.07       31.82      5.40 o 
   3   6  19        0.73        5.67      5.74 o 
   4   6  19        7.28        4.97      6.00 o 
   5   6  19      185.95      203.25     17.19 o 
   6   6  19       71.08       71.30     11.51 o 
   7   6  19      409.63      434.84     37.66 o 
   8   6  19       17.71       20.39      9.84 o 
  -9   7  19        0.52        4.52      6.50 o 
  -8   7  19      191.43      194.28     15.10 o 
  -7   7  19       12.94       13.99      6.38 o 
  -6   7  19        0.55       -0.96      4.29 o 
  -5   7  19      148.19      134.23      8.05 o 
  -4   7  19       82.64       72.87      6.54 o 
  -3   7  19      557.20      538.65     15.23 o 
  -2   7  19      357.65      339.13     11.81 o 
  -1   7  19      544.45      531.78     16.55 o 
   0   7  19      163.40      168.83     10.31 o 
   1   7  19       94.12      112.35      8.80 o 
   2   7  19      192.29      212.32     12.38 o 
   3   7  19     1930.20     1961.81     57.69 o 
   4   7  19        0.13        2.16      7.26 o 
   5   7  19     1104.75     1156.06     41.13 o 
   6   7  19        0.49        5.68     10.90 o 
   7   7  19       53.51       50.74     11.85 o 
  -7   8  19        3.51       -6.54      5.73 o 
  -6   8  19       45.00       45.95      7.75 o 
  -5   8  19      132.67      124.08      8.12 o 
  -4   8  19      613.72      580.71     15.59 o 
  -3   8  19      125.12      138.58      9.44 o 
  -2   8  19      179.03      190.09     10.45 o 
  -1   8  19        5.48        1.94      3.97 o 
   0   8  19        0.75        3.60      3.94 o 
   1   8  19       95.66      104.70      8.75 o 
   2   8  19       68.44       72.91      7.84 o 
   3   8  19        2.19        1.46      4.59 o 
   4   8  19      234.59      264.58     15.29 o 
   5   8  19       43.41       41.25     10.32 o 
  -4   9  19      282.71      297.30     13.01 o 
  -3   9  19      403.93      404.96     14.63 o 
  -2   9  19       30.94       29.26      5.93 o 
  -1   9  19       46.82       54.37      7.26 o 
   0   9  19      212.21      225.53     18.83 o 
   1   9  19      105.74      116.30      9.81 o 
 -14   0  20      106.18       70.77     18.66 o 
 -13   0  20       23.66       16.26      6.94 o 
 -12   0  20      995.34      936.71     31.01 o 
 -11   0  20      164.11      154.16     12.27 o 
 -10   0  20       55.68       54.53      6.64 o 
  -9   0  20      131.39      133.82      7.75 o 
  -8   0  20      387.45      367.19      9.86 o 
  -7   0  20       63.78       73.90      5.03 o 
  -6   0  20     1081.25     1144.99     21.08 o 
  -5   0  20       64.18       57.85      3.81 o 
  -4   0  20      122.20      143.04      4.96 o 
  -3   0  20      739.84      825.89     21.91 o 
  -2   0  20     2937.60     3361.22     51.78 o 
  -1   0  20       65.85       91.34      8.96 o 
   0   0  20     1649.14     1675.78     24.79 o 
   1   0  20     1296.14     1378.36     21.23 o 
   2   0  20      796.28      826.40     16.54 o 
   3   0  20        0.59        3.86      2.46 o 
   4   0  20     1716.36     1705.66     33.97 o 
   5   0  20       45.71       37.13      4.49 o 
   6   0  20     1472.47     1388.95     29.82 o 
   7   0  20      923.65      909.15     21.99 o 
   8   0  20     3161.20     3138.46     60.10 o 
   9   0  20        1.21       -4.56      4.99 o 
  10   0  20       28.39       41.55     10.63 o 
  11   0  20      200.85      204.59     16.69 o 
 -14   1  20       24.64       27.86      9.48 o 
 -13   1  20      431.83      453.91     26.32 o 
 -12   1  20        1.67        0.10      3.00 o 
 -11   1  20       31.32       27.79      3.65 o 
 -10   1  20      127.86      123.03      6.59 o 
  -9   1  20      314.88      317.63      9.88 o 
  -8   1  20      293.05      291.83      7.61 o 
  -7   1  20     2325.91     2391.96     30.59 o 
  -6   1  20      253.78      274.13      5.82 o 
  -5   1  20      121.13      127.34      4.49 o 
  -4   1  20      104.28       88.57      3.12 o 
  -3   1  20     2196.83     2211.91     23.53 o 
  -2   1  20      234.95      280.61      4.91 o 
  -1   1  20     1105.72     1276.79     15.26 o 
   0   1  20       81.29       55.04      2.26 o 
   1   1  20      788.24      840.47     11.13 o 
   2   1  20       19.47       11.57      1.56 o 
   3   1  20       42.96       48.84      2.78 o 
   4   1  20       73.43       81.45      3.36 o 
   5   1  20      740.66      694.99     11.99 o 
   6   1  20       52.63       51.98      4.31 o 
   7   1  20       17.09       18.41      3.38 o 
   8   1  20      188.78      185.06      7.72 o 
   9   1  20       76.87       74.35      5.72 o 
  10   1  20       36.55       46.25      5.09 o 
  11   1  20        0.09        2.29      4.39 o 
 -14   2  20       91.62       92.25      7.31 o 
 -13   2  20        7.03        5.74      3.65 o 
 -12   2  20        0.18       -5.57      2.95 o 
 -11   2  20      531.96      517.79     12.71 o 
 -10   2  20      273.05      252.31      8.47 o 
  -9   2  20     2363.77     2381.32     36.82 o 
  -8   2  20      194.88      181.31      6.30 o 
  -7   2  20        4.96        3.61      2.03 o 
  -6   2  20     1129.29     1150.76     15.74 o 
  -5   2  20       33.67       20.24      2.20 o 
  -4   2  20      245.20      262.20      5.81 o 
  -3   2  20     1157.69     1299.97     17.13 o 
  -2   2  20       13.31       24.56      1.92 o 
  -1   2  20      602.88      633.93      9.55 o 
   0   2  20      377.78      377.50      7.40 o 
   1   2  20      885.99      945.47     15.30 o 
   2   2  20       47.97       51.66      2.62 o 
   3   2  20       21.49       20.23      2.19 o 
   4   2  20        4.96        5.31      1.95 o 
   5   2  20      780.24      744.26     13.24 o 
   6   2  20       42.63       32.08      3.61 o 
   7   2  20      631.51      557.80     12.78 o 
   8   2  20       64.35       73.77      5.83 o 
   9   2  20       91.33       99.38     10.39 o 
  10   2  20       62.32       49.35      6.27 o 
  11   2  20       92.61       97.77      9.68 o 
 -13   3  20     1051.04     1105.70     35.48 o 
 -12   3  20       54.79       51.84      7.64 o 
 -11   3  20      330.00      306.74     18.33 o 
 -10   3  20      376.13      334.35     14.71 o 
  -9   3  20      121.89      143.57     18.11 o 
  -8   3  20     1630.53     1629.43     32.31 o 
  -7   3  20      743.57      762.25     23.89 o 
  -6   3  20      393.76      406.68     11.62 o 
  -5   3  20       64.21       76.52      7.79 o 
  -4   3  20      117.07      121.27      5.70 o 
  -3   3  20      105.77      113.63      8.59 o 
  -2   3  20      116.20      128.24      5.87 o 
  -1   3  20        3.65        5.37      1.92 o 
   0   3  20     1335.22     1318.77     25.24 o 
   1   3  20      467.85      438.55     10.91 o 
   2   3  20      341.84      296.29      9.15 o 
   3   3  20      115.85      131.76     11.90 o 
   4   3  20       13.56       25.94      3.95 o 
   5   3  20      305.32      325.58     16.78 o 
   6   3  20      146.13      134.19      8.44 o 
   7   3  20        0.08       -1.72      4.21 o 
   8   3  20       78.82       87.63     10.12 o 
   9   3  20      206.66      212.29     11.35 o 
  10   3  20       78.39       64.01      7.41 o 
  11   3  20      105.09      111.32     10.28 o 
 -13   4  20       51.67       35.96      7.69 o 
 -12   4  20       48.20       37.07      7.31 o 
 -11   4  20       17.96       28.72      6.58 o 
 -10   4  20        4.16        6.20      4.95 o 
  -9   4  20      109.68      109.72     12.28 o 
  -8   4  20       51.78       54.02      5.89 o 
  -7   4  20      226.86      251.83     10.43 o 
  -6   4  20      183.42      176.45      8.09 o 
  -5   4  20       19.64       30.23      3.57 o 
  -4   4  20       15.50       28.31      4.36 o 
  -3   4  20       16.21       10.83      2.95 o 
  -2   4  20        4.38        8.19      2.71 o 
  -1   4  20       15.51       13.60      3.14 o 
   0   4  20       44.83       40.62      4.39 o 
   1   4  20      169.22      204.48      8.46 o 
   2   4  20       39.59       37.90      5.59 o 
   3   4  20      187.28      179.74     13.77 o 
   4   4  20       11.57       13.44      4.08 o 
   5   4  20        5.16        1.98      3.85 o 
   6   4  20        4.41        3.95      3.74 o 
   7   4  20       34.70       39.20      5.79 o 
   8   4  20       60.31       57.44      8.66 o 
   9   4  20      432.17      474.67     20.34 o 
  10   4  20      686.21      745.09     25.43 o 
 -12   5  20      121.78      132.34     11.91 o 
 -11   5  20        0.39        3.26      5.33 o 
 -10   5  20      625.50      611.83     18.91 o 
  -9   5  20      111.21      105.57      8.74 o 
  -8   5  20        0.45       -2.65      3.55 o 
  -7   5  20      334.54      322.83     14.66 o 
  -6   5  20      315.06      283.68     13.18 o 
  -5   5  20     1231.79     1188.90     23.15 o 
  -4   5  20     1286.29     1219.24     34.81 o 
  -3   5  20      397.99      312.06     10.64 o 
  -2   5  20      425.40      384.66     11.67 o 
  -1   5  20      359.44      451.59     16.01 o 
   0   5  20     2049.29     1985.19     36.30 o 
   1   5  20      996.17     1017.66     35.72 o 
   2   5  20        0.37        1.20      3.42 o 
   3   5  20        6.94       11.72      5.71 o 
   4   5  20      399.30      417.06     20.57 o 
   5   5  20      548.48      593.21     25.95 o 
   6   5  20      151.98      177.12     16.47 o 
   7   5  20      137.50      140.68     16.69 o 
   8   5  20       12.71       19.80      8.81 o 
   9   5  20       49.86       56.79     10.78 o 
 -11   6  20       77.31       72.63      9.87 o 
 -10   6  20      228.56      223.78     15.81 o 
  -9   6  20        9.70       19.73      6.69 o 
  -8   6  20        4.72        3.10      5.26 o 
  -7   6  20        0.09       -2.99      3.93 o 
  -6   6  20       62.36       70.60      7.81 o 
  -5   6  20       79.45       68.07      5.94 o 
  -4   6  20       34.94       42.15      5.04 o 
  -3   6  20       99.08      106.57      7.16 o 
  -2   6  20       35.51       33.14      4.47 o 
  -1   6  20        0.12       -1.08      2.83 o 
   0   6  20      228.63      246.35     10.96 o 
   1   6  20       36.77       28.14      4.81 o 
   2   6  20      108.63      115.59      8.94 o 
   3   6  20       39.92       54.58     15.16 o 
   4   6  20       22.25       15.67      7.16 o 
   5   6  20       56.37       59.38     10.58 o 
   6   6  20       44.96       24.18      8.94 o 
   7   6  20       11.15       18.16      8.92 o 
   8   6  20       11.28       12.58      9.96 o 
  -9   7  20      219.03      169.42     14.85 o 
  -8   7  20       34.47       30.80      7.76 o 
  -7   7  20      256.80      262.92     17.20 o 
  -6   7  20        4.06        7.79      4.89 o 
  -5   7  20       37.87       50.69      5.45 o 
  -4   7  20      528.29      525.67     16.38 o 
  -3   7  20      139.67      128.39      8.21 o 
  -2   7  20       74.21       87.42      7.54 o 
  -1   7  20       61.42       64.05      6.75 o 
   0   7  20      117.43      114.92      8.85 o 
   1   7  20      785.86      822.29     23.71 o 
   2   7  20      193.47      187.43     13.39 o 
   3   7  20        3.38        9.36      6.28 o 
   4   7  20       16.79        1.82      8.12 o 
   5   7  20       11.98       15.44      8.41 o 
   6   7  20       14.88        9.01      8.13 o 
   7   7  20       99.55       99.63     14.90 o 
  -7   8  20        2.93        3.43      6.32 o 
  -6   8  20      268.85      237.20     14.66 o 
  -5   8  20      299.95      299.07     12.11 o 
  -4   8  20       95.76       91.67      7.32 o 
  -3   8  20       60.39       75.09      7.41 o 
  -2   8  20       53.04       53.77      6.54 o 
  -1   8  20       28.87       35.12      5.75 o 
   0   8  20      116.87      101.73     18.33 o 
   1   8  20        1.59        8.45      4.70 o 
   2   8  20       34.79       41.46      6.65 o 
   3   8  20       32.53       34.03      6.62 o 
   4   8  20       12.95       14.47      5.74 o 
  -3   9  20      298.01      357.07     13.86 o 
  -2   9  20      121.28      125.21      9.81 o 
  -1   9  20      255.50      271.80     20.21 o 
   0   9  20        2.87        9.19      5.04 o 
 -14   1  21       25.86       35.88      6.89 o 
 -13   1  21      276.84      265.87     12.71 o 
 -12   1  21      198.87      197.70      8.38 o 
 -11   1  21       73.99       77.89      5.99 o 
 -10   1  21       30.32       27.46      3.47 o 
  -9   1  21      129.50      128.36      6.75 o 
  -8   1  21     1494.09     1449.39     20.62 o 
  -7   1  21     1089.60     1029.17     15.43 o 
  -6   1  21       33.32       35.05      3.68 o 
  -5   1  21        0.86        0.26      0.97 o 
  -4   1  21      449.94      529.90      7.87 o 
  -3   1  21       25.53       18.92      2.40 o 
  -2   1  21      726.91      814.15     10.62 o 
  -1   1  21      166.86      176.61      3.91 o 
   0   1  21      260.21      286.14      4.90 o 
   1   1  21     1172.84     1219.07     15.14 o 
   2   1  21        0.03        1.29      1.26 o 
   3   1  21      199.76      203.08      5.05 o 
   4   1  21      166.32      169.08      4.53 o 
   5   1  21      113.78      110.52      5.79 o 
   6   1  21      747.51      718.05     14.72 o 
   7   1  21     1176.19     1073.05     24.86 o 
   8   1  21      863.29      883.62     18.10 o 
   9   1  21       99.98      107.55      8.92 o 
  10   1  21       24.93       26.53      5.11 o 
  11   1  21       26.12       28.08      8.66 o 
 -14   2  21       90.00       86.19     10.75 o 
 -13   2  21       12.53       13.46      4.06 o 
 -12   2  21        2.08        6.02      3.34 o 
 -11   2  21       76.40       73.77      5.55 o 
 -10   2  21       58.41       60.54      4.85 o 
  -9   2  21       92.98      102.14      5.80 o 
  -8   2  21       57.44       62.06      4.47 o 
  -7   2  21       41.22       41.02      3.20 o 
  -6   2  21      352.61      316.05      6.70 o 
  -5   2  21     1195.06     1203.15     20.13 o 
  -4   2  21      183.42      184.82      5.56 o 
  -3   2  21       21.63       17.07      1.79 o 
  -2   2  21      288.73      227.99      5.34 o 
  -1   2  21     2679.81     2610.66     28.74 o 
   0   2  21       26.55       23.07      2.20 o 
   1   2  21      400.42      389.08      8.59 o 
   2   2  21     2066.75     1974.27     24.80 o 
   3   2  21     1724.66     1781.28     24.89 o 
   4   2  21     2264.96     2280.85     31.26 o 
   5   2  21      558.67      535.26     10.69 o 
   6   2  21      819.53      727.24     14.74 o 
   7   2  21       54.35       46.49      4.57 o 
   8   2  21      670.78      674.10     14.94 o 
   9   2  21      765.89      758.33     22.14 o 
  10   2  21       80.74       82.88      7.64 o 
  11   2  21       20.07       15.11      5.35 o 
 -13   3  21      169.13      171.83     10.59 o 
 -12   3  21        3.17        7.59      5.15 o 
 -11   3  21      802.87      794.82     24.26 o 
 -10   3  21      645.38      606.88     19.99 o 
  -9   3  21       56.31       61.01      7.23 o 
  -8   3  21      585.23      617.36     36.50 o 
  -7   3  21      177.00      158.58      8.80 o 
  -6   3  21      115.87      123.15      7.76 o 
  -5   3  21      460.49      485.70     13.14 o 
  -4   3  21      513.52      496.97     11.19 o 
  -3   3  21     1837.18     1870.40     29.39 o 
  -2   3  21        6.08        1.62      1.83 o 
  -1   3  21      517.66      529.39     11.29 o 
   0   3  21      542.58      543.50     11.60 o 
   1   3  21     4621.86     4637.45     71.77 o 
   2   3  21      627.62      576.15     12.13 o 
   3   3  21     1162.62     1101.16     22.12 o 
   4   3  21      820.19      794.29     18.15 o 
   5   3  21        0.36       -5.19      2.59 o 
   6   3  21      549.24      505.88     12.79 o 
   7   3  21      206.03      218.28     10.22 o 
   8   3  21       65.46       66.22      6.60 o 
   9   3  21       93.43       85.31      7.76 o 
  10   3  21       31.17       31.48      6.15 o 
 -13   4  21       16.83       18.28      6.52 o 
 -12   4  21      224.74      228.58     13.83 o 
 -11   4  21        7.94       16.07      8.32 o 
 -10   4  21        0.55        1.19      4.38 o 
  -9   4  21      532.89      548.12     19.05 o 
  -8   4  21        3.28        2.60      3.39 o 
  -7   4  21       48.05       63.77      6.83 o 
  -6   4  21        0.20       -4.65      2.33 o 
  -5   4  21     2428.62     2446.80     38.08 o 
  -4   4  21      304.73      315.57     17.08 o 
  -3   4  21      137.37      136.12      8.18 o 
  -2   4  21        1.01        2.25      2.30 o 
  -1   4  21        1.66        4.69      2.58 o 
   0   4  21        6.45        4.95      2.59 o 
   1   4  21     1057.90     1014.27     21.52 o 
   2   4  21       18.77       14.26      3.72 o 
   3   4  21       27.09       27.69     10.05 o 
   4   4  21      391.31      422.17     14.49 o 
   5   4  21       29.38       20.55      5.04 o 
   6   4  21      230.14      263.20     13.05 o 
   7   4  21      232.45      248.26     13.47 o 
   8   4  21      118.94      128.40     10.90 o 
   9   4  21      490.23      507.64     19.84 o 
  10   4  21      201.95      201.74     14.60 o 
 -12   5  21       37.69       24.93      7.27 o 
 -11   5  21        0.38       -3.48      4.67 o 
 -10   5  21      178.77      163.67     10.96 o 
  -9   5  21       13.66       17.00      5.05 o 
  -8   5  21      199.09      196.77     11.15 o 
  -7   5  21       24.71       14.67      4.84 o 
  -6   5  21        1.39        4.89      4.54 o 
  -5   5  21      238.06      236.52     12.37 o 
  -4   5  21     1297.58     1372.31     27.96 o 
  -3   5  21       68.92       89.87      7.30 o 
  -2   5  21       66.69       65.14      5.65 o 
  -1   5  21      218.87      210.03      9.02 o 
   0   5  21      149.94      139.50     11.02 o 
   1   5  21       80.95       95.38      7.68 o 
   2   5  21      120.74      134.71     10.62 o 
   3   5  21       31.98       49.92     15.83 o 
   4   5  21        6.57       13.90      6.31 o 
   5   5  21      195.59      223.32     32.56 o 
   6   5  21      166.86      189.58     12.31 o 
   7   5  21       10.62        8.07      5.63 o 
   8   5  21      138.98      144.39     14.30 o 
   9   5  21       25.61       17.93      8.23 o 
 -11   6  21        0.73        4.47      5.95 o 
 -10   6  21       42.61       51.46      7.49 o 
  -9   6  21       12.35        3.09      6.74 o 
  -8   6  21        4.47        2.03      6.10 o 
  -7   6  21       13.17       16.77      5.33 o 
  -6   6  21      263.24      304.69     14.56 o 
  -5   6  21        2.75        4.17      3.10 o 
  -4   6  21       79.53       85.81      6.68 o 
  -3   6  21        5.66       -1.17      3.39 o 
  -2   6  21      267.85      298.29     11.09 o 
  -1   6  21      209.87      235.48     12.49 o 
   0   6  21       15.86       18.26      4.42 o 
   1   6  21       15.46       10.82      4.26 o 
   2   6  21      513.94      502.08     27.70 o 
   3   6  21      430.55      449.65     17.76 o 
   4   6  21      433.79      475.57     22.96 o 
   5   6  21      409.76      403.99     36.59 o 
   6   6  21       10.71       16.79      8.03 o 
   7   6  21        4.14        7.71      7.90 o 
   8   6  21      126.61      100.61     15.26 o 
  -9   7  21        0.06       -0.35      6.10 o 
  -8   7  21        1.92        6.59      6.15 o 
  -7   7  21       81.15       95.29     12.87 o 
  -6   7  21       15.46        7.93      5.01 o 
  -5   7  21      780.66      804.92     19.04 o 
  -4   7  21      291.64      284.80     11.60 o 
  -3   7  21      408.47      415.36     13.44 o 
  -2   7  21       93.53      102.64     16.34 o 
  -1   7  21      220.24      219.73     10.90 o 
   0   7  21      604.03      570.59     18.12 o 
   1   7  21     1746.51     1803.88     40.73 o 
   2   7  21       62.30       65.67      7.64 o 
   3   7  21        0.02        7.01      4.69 o 
   4   7  21        0.21       -2.97      4.41 o 
   5   7  21      149.11      178.90     17.52 o 
   6   7  21      147.37      165.35     17.60 o 
  -7   8  21      108.13      115.30     16.54 o 
  -6   8  21      376.39      364.65     17.55 o 
  -5   8  21      544.51      528.38     15.50 o 
  -4   8  21      806.85      833.68     21.60 o 
  -3   8  21     1787.10     1739.01     44.10 o 
  -2   8  21      124.60      115.36      9.21 o 
  -1   8  21      153.69      141.82     10.08 o 
   0   8  21      149.83      135.37     10.59 o 
   1   8  21      126.51      142.96     10.56 o 
   2   8  21      813.18      802.90     24.20 o 
   3   8  21        3.84        1.46      4.77 o 
   4   8  21       21.80        9.88      7.07 o 
  -2   9  21        0.56       -4.57      4.52 o 
  -1   9  21      293.17      303.34     14.02 o 
 -14   0  22       64.22       90.18     14.78 o 
 -13   0  22       81.61       94.51     11.35 o 
 -12   0  22      496.55      486.21     20.68 o 
 -11   0  22      665.38      650.32     23.51 o 
 -10   0  22     1152.94     1106.17     22.20 o 
  -9   0  22      348.62      297.30      9.17 o 
  -8   0  22      731.29      767.22     16.25 o 
  -7   0  22     2569.30     2601.04     42.93 o 
  -6   0  22     3362.60     3536.24     56.06 o 
  -5   0  22     1077.08     1128.51     18.74 o 
  -4   0  22       88.45       81.62      4.39 o 
  -3   0  22      892.01     1033.54     23.01 o 
  -2   0  22     3313.27     3377.45     57.10 o 
  -1   0  22     5773.51     6094.80     91.01 o 
   0   0  22     4749.19     4946.52     86.70 o 
   1   0  22       27.45       50.09      3.89 o 
   2   0  22      104.40      115.15      5.16 o 
   3   0  22     3244.19     3183.80     50.61 o 
   4   0  22       22.03       16.35      2.95 o 
   5   0  22     1942.22     1844.89     49.46 o 
   6   0  22      113.51      102.75      7.09 o 
   7   0  22      542.94      507.81     17.36 o 
   8   0  22      154.36      132.43      8.35 o 
   9   0  22       18.29       17.93     11.54 o 
  10   0  22      468.13      465.21     23.54 o 
  11   0  22        2.65        2.78      6.51 o 
 -14   1  22      316.65      322.48     22.79 o 
 -13   1  22       88.32       95.25     13.90 o 
 -12   1  22      213.89      241.02     16.12 o 
 -11   1  22      271.31      283.72      9.02 o 
 -10   1  22       20.76       15.08      3.27 o 
  -9   1  22       26.10       20.77      2.88 o 
  -8   1  22       79.63       84.33      4.34 o 
  -7   1  22      498.28      482.48     11.75 o 
  -6   1  22       41.91       31.82      1.98 o 
  -5   1  22     1170.13     1290.86     17.93 o 
  -4   1  22      327.01      347.79     12.31 o 
  -3   1  22     1008.93     1119.25     13.86 o 
  -2   1  22     1327.98     1480.66     17.54 o 
  -1   1  22      587.89      698.81      9.63 o 
   0   1  22     2859.83     2948.33     30.55 o 
   1   1  22       17.28       24.33      2.51 o 
   2   1  22        3.74        1.78      1.57 o 
   3   1  22      123.16      104.06      3.85 o 
   4   1  22      667.53      643.08      9.85 o 
   5   1  22      733.41      755.54     11.92 o 
   6   1  22      293.65      282.07      8.62 o 
   7   1  22       83.77       82.87      5.57 o 
   8   1  22      646.57      677.81     15.29 o 
   9   1  22       16.95       22.54      4.13 o 
  10   1  22      512.46      553.74     14.18 o 
  11   1  22       10.80       15.25      4.90 o 
 -14   2  22      182.22      189.57      9.82 o 
 -13   2  22       89.41       90.04      6.56 o 
 -12   2  22      280.31      267.56      9.49 o 
 -11   2  22        0.95       -5.30      2.65 o 
 -10   2  22       57.44       52.05      4.66 o 
  -9   2  22      511.61      461.60     11.30 o 
  -8   2  22      268.63      271.74      8.10 o 
  -7   2  22        0.07        1.02      1.94 o 
  -6   2  22     1246.41     1256.97     17.03 o 
  -5   2  22      296.06      279.20      6.48 o 
  -4   2  22       26.45       31.15      2.47 o 
  -3   2  22       86.45      114.66      6.01 o 
  -2   2  22      289.43      313.73      8.67 o 
  -1   2  22      601.18      707.15      9.70 o 
   0   2  22     1084.30     1088.84     16.47 o 
   1   2  22        6.05        5.96      1.29 o 
   2   2  22       17.16       27.10      2.17 o 
   3   2  22       44.54       49.25      3.36 o 
   4   2  22      151.91      160.25      9.62 o 
   5   2  22        0.22        1.05      2.03 o 
   6   2  22      228.26      260.90      8.23 o 
   7   2  22        2.52        6.53      2.87 o 
   8   2  22      113.23      104.78      6.27 o 
   9   2  22       36.91       40.59      4.68 o 
  10   2  22        4.20        7.32      4.52 o 
  11   2  22       16.17       24.15      6.90 o 
 -13   3  22      122.86      126.19      9.40 o 
 -12   3  22      383.47      353.53     16.49 o 
 -11   3  22      460.80      467.00     29.91 o 
 -10   3  22        6.00       12.90      4.75 o 
  -9   3  22      494.83      504.64     17.53 o 
  -8   3  22      667.87      725.84     18.76 o 
  -7   3  22       41.66       47.13      5.81 o 
  -6   3  22     1054.42     1018.50     26.78 o 
  -5   3  22      154.97      173.38      8.26 o 
  -4   3  22      183.34      169.35      6.52 o 
  -3   3  22     1044.54     1039.32     18.63 o 
  -2   3  22     1033.21     1023.54     18.23 o 
  -1   3  22      345.09      287.71      9.46 o 
   0   3  22        0.82        5.30      2.43 o 
   1   3  22     1075.33     1116.36     18.96 o 
   2   3  22     4588.80     4532.31     71.16 o 
   3   3  22      672.00      638.97     15.28 o 
   4   3  22       83.50       86.58      6.30 o 
   5   3  22        3.22       -3.21      2.69 o 
   6   3  22      755.33      735.59     16.27 o 
   7   3  22        0.41       -4.20      3.21 o 
   8   3  22        0.53       -2.06      3.71 o 
   9   3  22      355.62      362.64     13.92 o 
  10   3  22       79.26       74.83      7.82 o 
 -13   4  22        0.04        0.47      5.41 o 
 -12   4  22        1.49       -2.13      4.99 o 
 -11   4  22      121.38      155.07     12.07 o 
 -10   4  22       81.22       67.18     10.75 o 
  -9   4  22       61.60       66.62     12.48 o 
  -8   4  22       82.36       81.97      7.17 o 
  -7   4  22       48.37       61.06      6.71 o 
  -6   4  22        3.11        1.27      2.74 o 
  -5   4  22       98.05       86.83      5.50 o 
  -4   4  22       68.53       82.00      6.16 o 
  -3   4  22        2.02        5.35      2.75 o 
  -2   4  22       14.33       36.78      6.80 o 
  -1   4  22       15.44        2.45      2.44 o 
   0   4  22      108.68      155.60      8.10 o 
   1   4  22       26.20       16.30      3.52 o 
   2   4  22     1239.14     1245.09     25.70 o 
   3   4  22      495.06      516.25     21.91 o 
   4   4  22      137.60      159.27      9.96 o 
   5   4  22       60.77       59.32      6.81 o 
   6   4  22        2.00        4.74      4.44 o 
   7   4  22      139.54      134.38     10.82 o 
   8   4  22      343.47      394.16     20.74 o 
   9   4  22       31.20       28.45      8.63 o 
  10   4  22       83.79       82.89     14.22 o 
 -12   5  22        4.91       -2.11      5.40 o 
 -11   5  22       20.40       13.60      6.27 o 
 -10   5  22      154.48      155.78     10.87 o 
  -9   5  22      613.57      614.09     19.42 o 
  -8   5  22     1337.03     1303.47     30.77 o 
  -7   5  22      692.99      747.48     21.68 o 
  -6   5  22       46.35       37.19      5.87 o 
  -5   5  22     1380.38     1328.91     27.87 o 
  -4   5  22     1414.78     1338.48     27.62 o 
  -3   5  22     1844.28     1893.70     35.73 o 
  -2   5  22      922.58      928.42     20.93 o 
  -1   5  22      213.70      194.08      8.81 o 
   0   5  22       17.91       10.34      3.57 o 
   1   5  22      909.21      948.55     24.34 o 
   2   5  22     1112.65     1067.85     35.21 o 
   3   5  22      614.91      576.26     51.49 o 
   4   5  22        2.71        2.09      5.50 o 
   5   5  22       88.04       86.22     11.75 o 
   6   5  22      128.53      119.14     14.40 o 
   7   5  22      134.29      153.24     11.89 o 
   8   5  22       39.28       40.58      9.48 o 
   9   5  22      222.81      240.47     23.24 o 
 -11   6  22       35.55       39.68     16.09 o 
 -10   6  22        6.68        9.44      5.32 o 
  -9   6  22        0.10       -5.76      5.18 o 
  -8   6  22        2.19       -7.23      4.58 o 
  -7   6  22      315.14      318.85     16.17 o 
  -6   6  22        5.70        6.72      4.42 o 
  -5   6  22        7.66        9.79      4.74 o 
  -4   6  22      190.00      173.67      9.09 o 
  -3   6  22      183.19      178.44      9.05 o 
  -2   6  22      510.62      535.61     15.04 o 
  -1   6  22       39.75       35.87      4.96 o 
   0   6  22       43.56       50.71      6.09 o 
   1   6  22      174.46      160.96     10.44 o 
   2   6  22      328.98      302.93     13.64 o 
   3   6  22      505.32      529.16     18.36 o 
   4   6  22      216.25      258.25     32.51 o 
   5   6  22        1.28        5.05      6.79 o 
   6   6  22      132.52      154.81     34.12 o 
   7   6  22      294.39      280.51     22.62 o 
   8   6  22      240.71      277.01     28.63 o 
  -9   7  22        6.42        7.63      7.97 o 
  -8   7  22        7.31        8.97      6.28 o 
  -7   7  22      700.93      712.84     22.76 o 
  -6   7  22        3.48        8.27      7.74 o 
  -5   7  22      210.83      238.85     13.07 o 
  -4   7  22       35.10       27.75      6.11 o 
  -3   7  22       78.68       77.62      6.82 o 
  -2   7  22        5.84       10.93      4.37 o 
  -1   7  22       86.59       98.65      8.31 o 
   0   7  22       51.67       69.59      8.31 o 
   1   7  22       64.78       59.93      7.18 o 
   2   7  22        0.05       -7.58      3.79 o 
   3   7  22        0.05       -6.58      4.19 o 
   4   7  22       69.49       61.68      8.31 o 
   5   7  22       88.63      107.84     14.25 o 
   6   7  22        0.04       -0.12      7.33 o 
  -7   8  22        1.95        3.01      6.81 o 
  -6   8  22      222.75      269.89     15.93 o 
  -5   8  22      307.05      311.39     12.72 o 
  -4   8  22      343.95      369.93     13.29 o 
  -3   8  22      313.10      329.96     14.20 o 
  -2   8  22       98.44      101.24      9.95 o 
  -1   8  22      349.08      336.25     14.41 o 
   0   8  22       94.13      105.42     13.20 o 
   1   8  22      213.33      186.77     13.29 o 
   2   8  22       13.18       19.62      5.66 o 
   3   8  22        5.52       -1.82      4.90 o 
   4   8  22        2.66        6.87      5.61 o 
 -14   1  23       27.95       38.48      7.06 o 
 -13   1  23      233.15      257.71     13.80 o 
 -12   1  23        0.08       -3.45      2.90 o 
 -11   1  23      296.52      291.94      9.38 o 
 -10   1  23      442.76      361.88      9.99 o 
  -9   1  23        0.12       -2.15      2.17 o 
  -8   1  23      199.85      160.68      6.25 o 
  -7   1  23     1022.76     1091.49     16.29 o 
  -6   1  23        2.53        3.63      1.24 o 
  -5   1  23      715.31      757.98     10.87 o 
  -4   1  23       72.56      104.42      3.37 o 
  -3   1  23      178.44      212.86      4.43 o 
  -2   1  23     4268.83     4553.98     48.48 o 
  -1   1  23     2032.83     2048.93     23.50 o 
   0   1  23     4320.36     4403.81     47.23 o 
   1   1  23      526.56      510.39      7.55 o 
   2   1  23      138.93      142.53      4.31 o 
   3   1  23      580.84      579.59      9.23 o 
   4   1  23     1284.75     1278.15     19.12 o 
   5   1  23     1660.27     1553.35     21.64 o 
   6   1  23      973.28      956.88     16.40 o 
   7   1  23      263.81      253.46      8.74 o 
   8   1  23        6.38       15.08      3.48 o 
   9   1  23       71.99       68.17      5.65 o 
  10   1  23      635.53      634.88     15.38 o 
  11   1  23       36.72       38.37      5.53 o 
 -14   2  23        0.15        9.61      4.43 o 
 -13   2  23      102.86      125.54      7.53 o 
 -12   2  23      255.26      260.71      9.36 o 
 -11   2  23       62.32       60.07      5.17 o 
 -10   2  23      360.34      340.68      9.87 o 
  -9   2  23      226.06      223.34      7.89 o 
  -8   2  23       30.59       32.58      4.03 o 
  -7   2  23     1557.66     1567.93     21.92 o 
  -6   2  23      161.59      149.08      4.99 o 
  -5   2  23     2552.08     2512.22     33.81 o 
  -4   2  23      505.38      474.71     11.16 o 
  -3   2  23       51.01       54.11      2.90 o 
  -2   2  23     1253.71     1380.58     18.33 o 
  -1   2  23        5.74       14.17      2.47 o 
   0   2  23      556.73      530.69     11.52 o 
   1   2  23     2149.80     2095.50     26.05 o 
   2   2  23      316.02      298.35      6.28 o 
   3   2  23       24.14       31.79      3.38 o 
   4   2  23     1470.12     1428.36     21.50 o 
   5   2  23       23.27       23.11      2.94 o 
   6   2  23      355.74      354.03      9.56 o 
   7   2  23       17.42       10.91      3.36 o 
   8   2  23       16.35       18.49      3.62 o 
   9   2  23        3.57        0.95      3.98 o 
  10   2  23       47.24       56.23      6.94 o 
 -13   3  23       30.19       31.87      5.91 o 
 -12   3  23       74.67       85.82     10.50 o 
 -11   3  23      281.62      284.89     14.56 o 
 -10   3  23        5.24        6.35      4.57 o 
  -9   3  23       88.13       86.04      8.28 o 
  -8   3  23      668.51      693.01     20.97 o 
  -7   3  23     2549.97     2521.72     41.02 o 
  -6   3  23       67.86       58.81      7.19 o 
  -5   3  23      444.90      461.42     13.01 o 
  -4   3  23     1598.42     1533.56     25.59 o 
  -3   3  23      986.95     1024.57     18.54 o 
  -2   3  23        0.28        1.11      1.89 o 
  -1   3  23     1206.67     1386.25     20.79 o 
   0   3  23      451.65      412.30      8.81 o 
   1   3  23       51.64       57.11      4.10 o 
   2   3  23      123.37      140.11      9.01 o 
   3   3  23      386.48      366.31     10.59 o 
   4   3  23      418.94      389.89     13.00 o 
   5   3  23        9.62       11.04      3.16 o 
   6   3  23       32.38       32.07      4.39 o 
   7   3  23        4.69        3.84      3.81 o 
   8   3  23      232.68      235.81     11.32 o 
   9   3  23       56.90       63.05      7.83 o 
  10   3  23       12.25       16.43      5.37 o 
 -13   4  23      227.19      197.39     14.11 o 
 -12   4  23        9.03       10.13      5.99 o 
 -11   4  23       31.40       28.13      6.49 o 
 -10   4  23      112.93       94.53      9.48 o 
  -9   4  23      478.10      486.20     21.73 o 
  -8   4  23        6.05        3.88      3.53 o 
  -7   4  23        1.42        1.15      2.79 o 
  -6   4  23       48.62       39.96      5.27 o 
  -5   4  23       42.90       42.26      4.10 o 
  -4   4  23      712.58      663.58     16.70 o 
  -3   4  23      337.97      275.87      9.96 o 
  -2   4  23      596.96      610.89     19.46 o 
  -1   4  23      716.98      708.95     17.07 o 
   0   4  23      166.03      158.02     10.58 o 
   1   4  23      134.09      137.42     11.36 o 
   2   4  23     1424.98     1536.52     30.31 o 
   3   4  23      140.77      152.98     23.32 o 
   4   4  23      571.65      582.55     18.01 o 
   5   4  23      239.97      268.29     12.99 o 
   6   4  23       44.50       44.53     12.22 o 
   7   4  23       59.94       52.33      9.02 o 
   8   4  23      588.19      513.13     23.29 o 
   9   4  23      238.65      223.25     22.63 o 
 -12   5  23       79.19       90.25     10.53 o 
 -11   5  23        1.61        7.68      5.82 o 
 -10   5  23       96.59       96.83      8.93 o 
  -9   5  23       11.93       10.22      4.61 o 
  -8   5  23      210.74      230.92     11.81 o 
  -7   5  23      122.28      130.62     10.16 o 
  -6   5  23       39.00       40.70      6.26 o 
  -5   5  23      114.99      128.69      8.30 o 
  -4   5  23        2.25        0.16      3.08 o 
  -3   5  23      346.55      353.02     11.83 o 
  -2   5  23      184.40      177.10      8.89 o 
  -1   5  23       32.88       23.88      4.14 o 
   0   5  23       29.24       22.33      5.18 o 
   1   5  23      250.24      234.21     14.30 o 
   2   5  23       80.93       81.01      7.67 o 
   3   5  23        0.37       -2.66      3.62 o 
   4   5  23       77.92       60.02      9.81 o 
   5   5  23       15.41       23.19      7.96 o 
   6   5  23        9.89       11.95      6.43 o 
   7   5  23        0.07        3.84      5.44 o 
   8   5  23       38.05       40.15      9.33 o 
 -11   6  23        3.98        5.86     15.48 o 
 -10   6  23       34.34       28.68      6.55 o 
  -9   6  23       70.56       53.72      9.40 o 
  -8   6  23        0.07        5.39      5.52 o 
  -7   6  23      110.80      119.23     12.12 o 
  -6   6  23      248.11      261.68     14.29 o 
  -5   6  23      408.87      433.14     15.11 o 
  -4   6  23      502.84      504.64     15.44 o 
  -3   6  23      307.82      274.41     11.02 o 
  -2   6  23        9.73        9.03      3.69 o 
  -1   6  23       22.43       13.34      3.92 o 
   0   6  23      701.71      738.59     28.98 o 
   1   6  23      695.26      687.64     27.71 o 
   2   6  23      528.29      513.93     17.72 o 
   3   6  23      393.69      447.43     17.07 o 
   4   6  23      149.53      148.64     11.49 o 
   5   6  23        0.31        4.41      6.72 o 
   6   6  23      227.44      232.55     20.16 o 
   7   6  23       35.49       27.45     10.06 o 
  -9   7  23       24.90       24.13      9.80 o 
  -8   7  23      484.05      469.05     22.12 o 
  -7   7  23      275.28      289.10     22.93 o 
  -6   7  23        9.39        7.38      5.16 o 
  -5   7  23       48.26       38.86      5.39 o 
  -4   7  23       78.13       67.25      6.81 o 
  -3   7  23      460.95      474.17     14.93 o 
  -2   7  23      564.14      601.91     19.13 o 
  -1   7  23      325.56      362.21     17.84 o 
   0   7  23        3.59        4.45      4.31 o 
   1   7  23       34.48       34.17      5.95 o 
   2   7  23        7.54        8.40      5.85 o 
   3   7  23      106.65      128.69     10.84 o 
   4   7  23        2.53       -2.61      5.07 o 
   5   7  23      114.73      129.39     11.80 o 
   6   7  23        2.67        1.70     12.33 o 
  -7   8  23       12.66       15.59      7.29 o 
  -6   8  23      451.19      447.40     33.53 o 
  -5   8  23       70.30       79.03      7.22 o 
  -4   8  23        0.87       -1.25      3.85 o 
  -3   8  23       55.43       59.78     11.29 o 
  -2   8  23       72.55      105.82     14.53 o 
  -1   8  23      455.05      445.46     16.86 o 
   0   8  23       78.83       75.39     11.82 o 
   1   8  23       25.31       22.63      5.93 o 
   2   8  23        2.58       -3.17      4.34 o 
   3   8  23        3.77        4.28      5.28 o 
 -14   0  24     1491.01     1376.48     55.64 o 
 -13   0  24      307.55      303.99     21.65 o 
 -12   0  24       52.64       34.29      9.76 o 
 -11   0  24     1909.80     1697.84     46.23 o 
 -10   0  24      919.63      934.09     19.63 o 
  -9   0  24     3845.26     3646.58     59.15 o 
  -8   0  24      265.98      263.48     14.07 o 
  -7   0  24      252.34      265.56      8.31 o 
  -6   0  24       15.43       17.19      2.84 o 
  -5   0  24      625.33      632.33     12.29 o 
  -4   0  24     1042.13     1117.14     28.98 o 
  -3   0  24      877.47      902.69     20.63 o 
  -2   0  24       70.90       84.31      6.08 o 
  -1   0  24      259.59      191.64      6.60 o 
   0   0  24       28.11        4.54      6.28 o 
   1   0  24        2.95        1.63      1.56 o 
   2   0  24      246.59      268.60      7.13 o 
   3   0  24       27.59       33.74      3.20 o 
   4   0  24       75.47       65.50      5.51 o 
   5   0  24       46.45       38.35      4.82 o 
   6   0  24      275.49      279.19     10.87 o 
   7   0  24       11.87       10.49      6.21 o 
   8   0  24       36.85       41.06      5.28 o 
   9   0  24      115.22      107.19     12.42 o 
  10   0  24      189.64      164.99     14.62 o 
 -14   1  24       56.69       68.71      8.33 o 
 -13   1  24       29.16       38.67      6.50 o 
 -12   1  24        3.49       -4.08      2.97 o 
 -11   1  24        0.16       -2.27      2.85 o 
 -10   1  24      317.89      299.32      9.11 o 
  -9   1  24       21.69       12.01      2.77 o 
  -8   1  24      349.47      362.15      9.74 o 
  -7   1  24      162.29      168.63      5.94 o 
  -6   1  24      109.65      108.79      3.36 o 
  -5   1  24      620.48      615.14      8.80 o 
  -4   1  24     1144.36     1139.49     19.33 o 
  -3   1  24      323.21      290.51      5.41 o 
  -2   1  24      423.65      446.80      7.20 o 
  -1   1  24       15.99       28.27      2.34 o 
   0   1  24     2649.47     2680.32     30.14 o 
   1   1  24     1609.38     1458.23     16.89 o 
   2   1  24     2559.49     2548.02     29.30 o 
   3   1  24      445.07      433.07      8.12 o 
   4   1  24      645.76      589.69     10.27 o 
   5   1  24      341.44      340.74     10.28 o 
   6   1  24     1066.12     1006.51     18.02 o 
   7   1  24       58.54       65.06      4.60 o 
   8   1  24      159.26      160.41      7.01 o 
   9   1  24       41.31       44.56      5.12 o 
  10   1  24      132.89      138.47      6.95 o 
 -14   2  24      661.81      733.33     32.00 o 
 -13   2  24      147.22      157.16      8.33 o 
 -12   2  24        0.17       -1.07      3.01 o 
 -11   2  24       26.96       24.69      3.98 o 
 -10   2  24       84.82       69.82      5.28 o 
  -9   2  24       16.68       19.79      5.12 o 
  -8   2  24     1480.92     1452.46     29.88 o 
  -7   2  24       55.97       46.76      4.17 o 
  -6   2  24     1355.73     1370.40     18.48 o 
  -5   2  24      195.58      197.08      9.38 o 
  -4   2  24       10.52       12.64      1.82 o 
  -3   2  24      344.83      366.07      7.06 o 
  -2   2  24      202.80      219.74      7.38 o 
  -1   2  24      621.67      681.42     11.14 o 
   0   2  24       45.12       37.03      2.66 o 
   1   2  24     1186.87     1173.37     16.13 o 
   2   2  24       11.11       24.30      2.29 o 
   3   2  24       23.08       17.39      2.27 o 
   4   2  24       90.40      101.55      7.38 o 
   5   2  24       51.56       56.43      4.26 o 
   6   2  24       36.81       33.29      4.57 o 
   7   2  24      808.59      818.84     18.08 o 
   8   2  24       59.55       69.36      5.39 o 
   9   2  24        1.06       -3.76      3.86 o 
  10   2  24        0.04        4.55      4.66 o 
 -13   3  24      183.25      168.06     11.83 o 
 -12   3  24      159.19      153.53     11.79 o 
 -11   3  24      428.33      430.36     17.56 o 
 -10   3  24        1.44        2.76      4.39 o 
  -9   3  24        2.71        9.53      4.30 o 
  -8   3  24        2.79        8.29      3.64 o 
  -7   3  24        2.14        5.23      3.20 o 
  -6   3  24     3791.36     3717.72     56.48 o 
  -5   3  24      633.04      590.59     15.35 o 
  -4   3  24      807.45      780.71     15.68 o 
  -3   3  24      729.92      793.17     19.37 o 
  -2   3  24     1554.68     1523.00     25.30 o 
  -1   3  24       75.86       81.41      4.32 o 
   0   3  24      688.48      653.62     12.09 o 
   1   3  24     1907.24     1831.05     28.69 o 
   2   3  24      125.11      139.85      6.40 o 
   3   3  24      928.22      940.30     30.55 o 
   4   3  24      240.92      231.92      8.17 o 
   5   3  24       65.31       66.47      5.92 o 
   6   3  24       20.79       26.46      4.60 o 
   7   3  24       25.66       16.47      4.42 o 
   8   3  24        0.64       11.88      4.50 o 
   9   3  24      514.79      517.52     16.82 o 
  10   3  24       51.70       53.70      7.22 o 
 -13   4  24        8.86       11.00      6.10 o 
 -12   4  24       79.07       57.19     13.89 o 
 -11   4  24       70.13       70.05      8.93 o 
 -10   4  24      158.39      159.57     12.96 o 
  -9   4  24      119.69      129.15      9.26 o 
  -8   4  24      258.46      263.87     14.54 o 
  -7   4  24      153.86      158.13      8.64 o 
  -6   4  24      265.84      283.34     11.22 o 
  -5   4  24      147.61      181.09      7.44 o 
  -4   4  24        0.93        0.53      2.67 o 
  -3   4  24       86.52      105.30      7.01 o 
  -2   4  24       18.42        1.29      3.15 o 
  -1   4  24      850.12      827.40     19.18 o 
   0   4  24      109.40       93.33      7.02 o 
   1   4  24       33.56       53.07      6.49 o 
   2   4  24      107.84      111.81      7.62 o 
   3   4  24       17.51       24.84      4.41 o 
   4   4  24       49.43       60.68      9.30 o 
   5   4  24      103.89      104.65      8.90 o 
   6   4  24        0.99        4.81      4.52 o 
   7   4  24       16.88       15.91      6.75 o 
   8   4  24       85.31       73.00     11.02 o 
   9   4  24       99.09      103.75     12.74 o 
 -12   5  24      201.26      230.08     15.66 o 
 -11   5  24      751.64      753.31     25.57 o 
 -10   5  24       17.44       17.80      8.03 o 
  -9   5  24       72.09       69.84      7.47 o 
  -8   5  24       79.98       72.00      7.37 o 
  -7   5  24     1441.80     1479.65     34.01 o 
  -6   5  24      437.70      414.79     15.32 o 
  -5   5  24     1572.11     1557.69     31.86 o 
  -4   5  24        1.78        1.04      3.06 o 
  -3   5  24       28.80       22.37      4.19 o 
  -2   5  24       12.05        9.80      3.84 o 
  -1   5  24       21.64       15.23      3.85 o 
   0   5  24       39.58       32.66      5.01 o 
   1   5  24      198.66      186.29     14.97 o 
   2   5  24      349.82      315.57     13.60 o 
   3   5  24       68.43       66.19      7.65 o 
   4   5  24      309.12      319.30     32.62 o 
   5   5  24       29.69       34.78     12.64 o 
   6   5  24      330.94      373.65     16.47 o 
   7   5  24      235.40      267.97     18.63 o 
   8   5  24      177.66      203.81     17.37 o 
 -10   6  24        3.93        1.74      5.14 o 
  -9   6  24        3.58        3.69      5.99 o 
  -8   6  24      102.11      115.22     11.95 o 
  -7   6  24      431.60      395.94     16.94 o 
  -6   6  24      788.42      802.97     23.24 o 
  -5   6  24      511.57      521.56     15.84 o 
  -4   6  24        2.92       12.60      5.61 o 
  -3   6  24      317.00      292.02     11.64 o 
  -2   6  24      334.76      330.63     13.45 o 
  -1   6  24     1195.22     1235.51     27.26 o 
   0   6  24      130.71      138.03     13.63 o 
   1   6  24       75.92       74.44      7.69 o 
   2   6  24        1.10        1.64      4.02 o 
   3   6  24      104.99      106.27      9.58 o 
   4   6  24      706.65      726.98     23.48 o 
   5   6  24       26.49       28.26      8.96 o 
   6   6  24      130.36      159.45     17.29 o 
   7   6  24       17.01       15.63      9.24 o 
  -9   7  24       23.70       18.17      7.33 o 
  -8   7  24       86.85       84.81     10.98 o 
  -7   7  24       21.84       14.32      5.70 o 
  -6   7  24       51.58       44.56      8.19 o 
  -5   7  24        0.43        0.81      3.60 o 
  -4   7  24      449.03      489.02     21.14 o 
  -3   7  24        8.55       11.87      4.20 o 
  -2   7  24       96.82      130.34      9.69 o 
  -1   7  24        8.28       15.44      5.66 o 
   0   7  24       15.47        5.03      5.27 o 
   1   7  24      504.70      499.80     17.81 o 
   2   7  24       55.15       57.14      7.47 o 
   3   7  24      253.06      258.22     18.99 o 
   4   7  24      266.28      256.56     17.07 o 
   5   7  24       14.56       24.24      7.02 o 
  -6   8  24       69.15       59.71      8.78 o 
  -5   8  24       33.79       23.96      5.26 o 
  -4   8  24      139.15      120.15     10.02 o 
  -3   8  24      451.30      477.31     29.15 o 
  -2   8  24        1.11       -3.43      4.12 o 
  -1   8  24      243.11      257.65     13.40 o 
   0   8  24        0.34        2.31      4.71 o 
   1   8  24       18.35       22.93      5.86 o 
   2   8  24       17.41       12.97      5.41 o 
   3   8  24      166.42      156.66     16.77 o 
 -14   1  25       22.80       16.21      6.75 o 
 -13   1  25      137.00      139.61     13.28 o 
 -12   1  25        0.60        0.83      3.35 o 
 -11   1  25       12.27       16.18      3.69 o 
 -10   1  25      926.26      861.70     17.14 o 
  -9   1  25       27.94       28.29      3.46 o 
  -8   1  25      540.58      520.94     11.01 o 
  -7   1  25      367.37      365.92      8.60 o 
  -6   1  25       35.25       41.56      2.90 o 
  -5   1  25      299.51      328.00      6.24 o 
  -4   1  25     2772.64     2854.56     32.21 o 
  -3   1  25     3148.05     3318.29     36.42 o 
  -2   1  25       53.48       54.68      2.68 o 
  -1   1  25       80.67       82.04      3.39 o 
   0   1  25      683.27      730.08     10.48 o 
   1   1  25      892.31      846.04     11.11 o 
   2   1  25     3614.67     3601.11     39.98 o 
   3   1  25       82.59       56.16      3.14 o 
   4   1  25       85.30       83.08      4.04 o 
   5   1  25      469.86      485.37      9.73 o 
   6   1  25       95.78      109.12      5.57 o 
   7   1  25     1518.47     1410.46     22.63 o 
   8   1  25      104.18      118.40      6.24 o 
   9   1  25        4.86        5.45      3.00 o 
  10   1  25       52.97       61.40      6.09 o 
 -13   2  25      455.47      498.05     13.34 o 
 -12   2  25       11.60       10.99      3.71 o 
 -11   2  25        0.97        3.29      4.42 o 
 -10   2  25      134.32      143.40      7.13 o 
  -9   2  25       68.94       63.09      4.89 o 
  -8   2  25       63.88       76.75      4.97 o 
  -7   2  25      184.82      188.54      8.98 o 
  -6   2  25      314.03      307.26      7.28 o 
  -5   2  25      810.50      841.97     14.18 o 
  -4   2  25        9.48       12.73      2.08 o 
  -3   2  25        2.64        3.32      1.52 o 
  -2   2  25       10.64        9.04      1.80 o 
  -1   2  25       26.39       36.73      2.47 o 
   0   2  25        1.14       -0.35      1.60 o 
   1   2  25       44.65       63.06      3.86 o 
   2   2  25      431.33      421.29      8.01 o 
   3   2  25       64.27       73.52      3.78 o 
   4   2  25       15.12       15.48      2.42 o 
   5   2  25      204.32      187.71      7.00 o 
   6   2  25      504.30      490.01     11.78 o 
   7   2  25      664.64      650.05     17.49 o 
   8   2  25        1.33       10.25      4.37 o 
   9   2  25      115.70      109.84      8.72 o 
  10   2  25      108.23       99.18      8.62 o 
 -13   3  25      166.72      168.55     12.24 o 
 -12   3  25      186.00      198.80     13.26 o 
 -11   3  25       56.24       41.78      7.02 o 
 -10   3  25       66.53       70.66     11.59 o 
  -9   3  25       15.85       16.19      5.14 o 
  -8   3  25      140.60      124.14      8.45 o 
  -7   3  25       32.17       28.21      4.82 o 
  -6   3  25        4.63        2.96      3.16 o 
  -5   3  25      195.73      193.64      8.93 o 
  -4   3  25     1607.32     1563.09     26.36 o 
  -3   3  25        7.09       -1.63      1.95 o 
  -2   3  25      504.91      433.02     10.64 o 
  -1   3  25      153.97      143.43      5.05 o 
   0   3  25     2048.04     2148.09     32.67 o 
   1   3  25       48.18       63.29      4.44 o 
   2   3  25     1578.27     1439.64     24.19 o 
   3   3  25      115.81      107.88      6.07 o 
   4   3  25      160.74      176.20      8.74 o 
   5   3  25       29.59       32.33      7.01 o 
   6   3  25      530.82      540.11     15.33 o 
   7   3  25       90.33      100.06      7.82 o 
   8   3  25       10.41        3.98      4.24 o 
   9   3  25       61.16       63.63      9.51 o 
 -12   4  25      272.55      296.80     15.99 o 
 -11   4  25      294.80      274.80     15.16 o 
 -10   4  25      128.65      130.43     11.11 o 
  -9   4  25      144.10      153.43     10.14 o 
  -8   4  25       78.42       87.97      7.59 o 
  -7   4  25      424.03      391.10     12.08 o 
  -6   4  25      892.82      904.48     19.57 o 
  -5   4  25      299.66      306.58      9.55 o 
  -4   4  25        1.32        3.37      2.46 o 
  -3   4  25      363.64      309.15     10.72 o 
  -2   4  25      241.97      218.22      9.37 o 
  -1   4  25       27.97        5.62      3.02 o 
   0   4  25      605.03      664.10     16.95 o 
   1   4  25      122.48      131.89      8.21 o 
   2   4  25      222.40      222.75     10.79 o 
   3   4  25      112.35      118.44      7.58 o 
   4   4  25     1090.48     1145.80     31.25 o 
   5   4  25      142.13      169.67     13.12 o 
   6   4  25        1.59       -2.49      4.15 o 
   7   4  25        0.44       -5.53      7.25 o 
   8   4  25        6.88       23.34      7.52 o 
   9   4  25      201.64      199.46     17.32 o 
 -12   5  25       11.24       12.09     14.94 o 
 -11   5  25      186.57      188.34     17.18 o 
 -10   5  25       29.04       22.50      6.71 o 
  -9   5  25       42.89       46.30      6.64 o 
  -8   5  25      205.62      195.80     14.02 o 
  -7   5  25      389.51      387.90     12.89 o 
  -6   5  25        1.86       -0.84      3.94 o 
  -5   5  25       25.40       25.09      4.60 o 
  -4   5  25      385.95      374.24     12.54 o 
  -3   5  25        4.05       -1.03      2.75 o 
  -2   5  25      460.42      407.23     17.02 o 
  -1   5  25       10.21       18.08      3.90 o 
   0   5  25       87.45       80.18     11.02 o 
   1   5  25      211.71      202.58     11.87 o 
   2   5  25       84.20       75.26      8.13 o 
   3   5  25        0.32       -1.19      3.94 o 
   4   5  25        3.65       12.87      5.20 o 
   5   5  25      619.23      652.79     28.76 o 
   6   5  25        9.39       17.51      6.03 o 
   7   5  25       13.57        8.38      5.80 o 
   8   5  25       21.38       15.64     10.94 o 
 -10   6  25        1.73       14.05      5.79 o 
  -9   6  25       32.74       29.45      7.94 o 
  -8   6  25       58.37       48.60      8.89 o 
  -7   6  25      201.74      195.56     12.93 o 
  -6   6  25      505.06      483.55     17.63 o 
  -5   6  25      193.09      177.28     10.29 o 
  -4   6  25       46.63       54.74      6.09 o 
  -3   6  25      120.80      113.29      8.21 o 
  -2   6  25      681.02      660.81     17.88 o 
  -1   6  25        6.59       10.36      3.98 o 
   0   6  25      394.74      405.40     15.74 o 
   1   6  25      269.56      247.84     13.02 o 
   2   6  25       15.48       13.61      5.10 o 
   3   6  25      323.98      283.65     14.90 o 
   4   6  25       31.29       28.33      6.90 o 
   5   6  25      175.48      179.44     13.32 o 
   6   6  25       18.92       13.94      8.40 o 
   7   6  25        0.40        6.24      8.55 o 
  -9   7  25       99.53       89.94     12.06 o 
  -8   7  25        1.30        2.26      6.02 o 
  -7   7  25       53.72       56.51      8.06 o 
  -6   7  25       11.45        8.90      9.29 o 
  -5   7  25       25.66       32.17      5.25 o 
  -4   7  25       56.01       66.04      6.97 o 
  -3   7  25      137.50      127.22      8.99 o 
  -2   7  25       52.01       55.10      9.51 o 
  -1   7  25       27.07       27.14      7.82 o 
   0   7  25       18.02        4.73      4.42 o 
   1   7  25        0.40        5.35      4.55 o 
   2   7  25       89.43       78.48      8.53 o 
   3   7  25      102.02      105.42     10.10 o 
   4   7  25       33.54       30.13     10.86 o 
   5   7  25      441.56      466.83     20.24 o 
  -6   8  25       63.41       63.98      8.99 o 
  -5   8  25       30.36       36.80      9.06 o 
  -4   8  25       95.33       89.50      8.23 o 
  -3   8  25      296.10      310.55     17.50 o 
  -2   8  25      276.97      272.04     21.16 o 
  -1   8  25       30.74       37.66      6.73 o 
   0   8  25       38.38       46.44      7.25 o 
   1   8  25       91.86       80.69      8.70 o 
   2   8  25       62.99       59.93      9.55 o 
   3   8  25       19.21       21.99     10.21 o 
 -14   0  26        1.71       -8.30      7.42 o 
 -13   0  26      428.25      384.97     24.52 o 
 -12   0  26      416.57      378.72     23.35 o 
 -11   0  26      356.83      304.79     20.27 o 
 -10   0  26       15.41       16.03      4.55 o 
  -9   0  26      106.86      113.51      6.50 o 
  -8   0  26      179.76      178.65      7.52 o 
  -7   0  26      181.89      200.94      8.24 o 
  -6   0  26      653.16      693.85     16.43 o 
  -5   0  26      193.57      188.26      6.17 o 
  -4   0  26     1074.35     1065.76     26.51 o 
  -3   0  26     1395.40     1405.42     39.14 o 
  -2   0  26      334.37      289.80     15.56 o 
  -1   0  26       36.01       29.94      3.96 o 
   0   0  26       97.17       93.33     10.82 o 
   1   0  26     1524.43     1521.26     26.87 o 
   2   0  26      520.36      493.62     12.00 o 
   3   0  26     3241.17     3273.45     51.86 o 
   4   0  26      453.64      462.89     11.63 o 
   5   0  26       71.38       68.46      6.16 o 
   6   0  26      863.04      814.49     20.71 o 
   7   0  26      118.79      131.76      9.73 o 
   8   0  26      265.39      245.40     15.52 o 
   9   0  26      563.93      608.09     25.28 o 
  10   0  26        7.59        9.93      6.89 o 
 -14   1  26       67.07       58.14      8.93 o 
 -13   1  26      252.78      295.46     13.56 o 
 -12   1  26       99.86       91.76      6.24 o 
 -11   1  26        5.55        6.95      3.23 o 
 -10   1  26      129.79      124.52      6.63 o 
  -9   1  26       29.21       31.40      3.50 o 
  -8   1  26     1169.27     1124.48     18.64 o 
  -7   1  26      567.71      564.21     11.63 o 
  -6   1  26      325.16      333.42      6.44 o 
  -5   1  26       10.16       10.14      1.68 o 
  -4   1  26     1029.50     1087.35     15.28 o 
  -3   1  26     1321.49     1334.28     16.58 o 
  -2   1  26     2064.67     2067.26     24.01 o 
  -1   1  26     1331.92     1319.97     16.54 o 
   0   1  26        3.49        5.73      1.60 o 
   1   1  26       16.22       31.10      2.26 o 
   2   1  26     3533.33     3474.69     38.88 o 
   3   1  26      990.11      884.67     13.60 o 
   4   1  26      236.89      226.99      7.18 o 
   5   1  26      124.56      119.74      4.91 o 
   6   1  26      369.40      338.35      8.68 o 
   7   1  26      126.10      134.94      6.35 o 
   8   1  26       81.81       74.67      5.19 o 
   9   1  26       20.95       18.50      3.68 o 
  10   1  26        6.61        6.25      3.68 o 
 -13   2  26        2.78       10.93      3.95 o 
 -12   2  26       36.43       35.29      6.02 o 
 -11   2  26      209.45      205.24     13.46 o 
 -10   2  26      142.68      151.07     10.29 o 
  -9   2  26       67.77       71.11      5.14 o 
  -8   2  26       96.44       90.01      5.50 o 
  -7   2  26     1010.37     1014.63     15.18 o 
  -6   2  26      720.42      705.28     15.42 o 
  -5   2  26      108.08      115.34      5.08 o 
  -4   2  26      458.69      474.71      8.75 o 
  -3   2  26        0.07        3.13      1.53 o 
  -2   2  26      267.29      291.44      6.54 o 
  -1   2  26      153.74      147.82      5.22 o 
   0   2  26      354.33      465.74      9.41 o 
   1   2  26       12.65        6.18      2.33 o 
   2   2  26       73.41       73.44      3.58 o 
   3   2  26      133.51      123.13      5.32 o 
   4   2  26       40.12       33.05      3.06 o 
   5   2  26      232.45      231.62      7.78 o 
   6   2  26      607.50      612.35     13.64 o 
   7   2  26      168.88      173.92      7.69 o 
   8   2  26       85.62       76.20      9.76 o 
   9   2  26       68.62       74.09      7.43 o 
  10   2  26       48.75       38.37      8.94 o 
 -13   3  26       46.89       56.36      7.00 o 
 -12   3  26        0.03        1.54      4.81 o 
 -11   3  26      560.58      580.59     27.27 o 
 -10   3  26      405.59      423.99     17.10 o 
  -9   3  26      551.46      553.42     18.92 o 
  -8   3  26      230.78      222.48     10.77 o 
  -7   3  26      468.34      435.29     12.38 o 
  -6   3  26      305.03      311.99     10.02 o 
  -5   3  26       75.22       64.86      5.72 o 
  -4   3  26      265.15      235.18     10.27 o 
  -3   3  26      240.02      200.93     10.54 o 
  -2   3  26     1524.69     1502.63     25.48 o 
  -1   3  26     1147.41     1180.72     17.21 o 
   0   3  26      131.41      172.00      6.64 o 
   1   3  26      739.51      719.47     19.96 o 
   2   3  26      371.29      354.49     14.20 o 
   3   3  26       56.13       63.32      5.04 o 
   4   3  26      332.02      317.05     13.00 o 
   5   3  26       20.62       18.24      4.06 o 
   6   3  26      375.68      379.21     14.51 o 
   7   3  26       52.49       46.13      6.62 o 
   8   3  26      192.74      193.83     11.10 o 
   9   3  26       77.45       74.66     11.94 o 
 -12   4  26      108.78      132.27     11.61 o 
 -11   4  26       43.13       42.93     10.98 o 
 -10   4  26       72.27       72.56      8.78 o 
  -9   4  26      188.21      186.24     19.70 o 
  -8   4  26       79.79       85.52     15.32 o 
  -7   4  26       78.95       72.08      6.14 o 
  -6   4  26       55.46       51.63      5.29 o 
  -5   4  26      127.06      127.33      8.34 o 
  -4   4  26      250.70      213.04     11.17 o 
  -3   4  26      375.19      291.81     15.06 o 
  -2   4  26     1149.58     1081.00     23.59 o 
  -1   4  26        0.19        1.47      2.89 o 
   0   4  26       25.27       31.47      4.53 o 
   1   4  26       14.94       10.96      3.80 o 
   2   4  26      222.63      208.95     15.61 o 
   3   4  26       57.97       58.11      5.80 o 
   4   4  26      187.54      224.72     11.57 o 
   5   4  26       47.67       53.03     12.92 o 
   6   4  26        1.57        2.00      6.88 o 
   7   4  26        0.48       -7.24      5.24 o 
   8   4  26      141.35      138.26     14.38 o 
   9   4  26       68.19       72.43     14.16 o 
 -11   5  26       50.12       48.04      8.63 o 
 -10   5  26       33.92       44.09     10.04 o 
  -9   5  26      157.54      174.59     11.41 o 
  -8   5  26       80.55       90.99      8.17 o 
  -7   5  26      376.91      374.07     13.24 o 
  -6   5  26        0.74       -1.21      3.94 o 
  -5   5  26        0.47       -1.02      3.09 o 
  -4   5  26       18.20       12.87      3.84 o 
  -3   5  26      130.88      114.62      7.88 o 
  -2   5  26        0.82       -2.66      2.74 o 
  -1   5  26       57.55       42.74      5.25 o 
   0   5  26      752.57      703.96     18.31 o 
   1   5  26      262.78      255.33     16.87 o 
   2   5  26      274.80      270.96     13.11 o 
   3   5  26      635.34      640.02     32.97 o 
   4   5  26      142.59      143.17     13.95 o 
   5   5  26     1495.88     1434.70     47.52 o 
   6   5  26      172.03      184.51     14.35 o 
   7   5  26       85.53       85.24     11.91 o 
   8   5  26       59.87       48.45     14.78 o 
 -10   6  26      826.01      822.56     24.01 o 
  -9   6  26      287.89      285.52     14.37 o 
  -8   6  26        4.87        1.81      5.67 o 
  -7   6  26       38.37       34.88      6.91 o 
  -6   6  26      125.77      115.43      9.99 o 
  -5   6  26      992.72     1009.16     24.44 o 
  -4   6  26      576.67      593.13     17.19 o 
  -3   6  26      129.34      139.10     15.20 o 
  -2   6  26       18.29       11.12      3.95 o 
  -1   6  26      304.38      318.83     12.54 o 
   0   6  26       58.44       49.29      9.15 o 
   1   6  26      279.75      301.10     22.37 o 
   2   6  26       47.83       35.76      6.58 o 
   3   6  26       12.57       16.14      5.55 o 
   4   6  26       81.98       55.14      8.09 o 
   5   6  26       70.27       77.01     10.60 o 
   6   6  26       27.45       22.14      9.45 o 
  -9   7  26       55.00       43.55     11.78 o 
  -8   7  26        0.22        0.36      6.44 o 
  -7   7  26      103.77       98.95     10.04 o 
  -6   7  26      108.10      117.96     10.70 o 
  -5   7  26       37.36       38.65      7.07 o 
  -4   7  26      240.17      231.69     11.56 o 
  -3   7  26       86.56       99.32      8.22 o 
  -2   7  26      594.97      540.73     18.49 o 
  -1   7  26       86.32      104.47      9.27 o 
   0   7  26       57.61       61.49      7.70 o 
   1   7  26        0.90       -4.96      4.51 o 
   2   7  26      366.21      356.41     16.17 o 
   3   7  26      115.94      134.72     11.34 o 
   4   7  26      286.72      259.30     16.03 o 
   5   7  26        0.13        1.80      5.59 o 
  -6   8  26       23.92       26.75      6.82 o 
  -5   8  26      208.10      198.05     11.31 o 
  -4   8  26       82.55       70.75      7.77 o 
  -3   8  26        0.41        4.73      4.90 o 
  -2   8  26      180.36      187.67     20.95 o 
  -1   8  26      125.31      121.19     14.73 o 
   0   8  26       24.03       27.60      8.21 o 
   1   8  26      265.08      271.60     15.78 o 
   2   8  26       21.89       34.47      8.63 o 
 -14   1  27      175.17      164.78     13.19 o 
 -13   1  27      231.02      247.47     15.47 o 
 -12   1  27      374.54      404.59     23.27 o 
 -11   1  27      365.02      369.54     10.91 o 
 -10   1  27       18.92       17.27      3.45 o 
  -9   1  27      179.10      186.62      9.75 o 
  -8   1  27      659.18      656.95     12.96 o 
  -7   1  27      331.19      327.72     11.56 o 
  -6   1  27      966.62      985.17     13.77 o 
  -5   1  27      105.80      110.79      4.55 o 
  -4   1  27        3.61        4.05      1.65 o 
  -3   1  27      845.06      848.65     12.47 o 
  -2   1  27     2883.78     2840.34     31.91 o 
  -1   1  27     3735.45     3731.99     40.97 o 
   0   1  27      113.32      110.87      3.92 o 
   1   1  27      244.80      274.71      5.58 o 
   2   1  27       16.51       32.04      2.54 o 
   3   1  27      204.90      193.86      5.64 o 
   4   1  27      222.92      210.93      5.96 o 
   5   1  27      755.45      699.61     14.78 o 
   6   1  27      157.20      158.72      7.64 o 
   7   1  27      104.57      109.96      6.36 o 
   8   1  27       31.20       41.12      4.79 o 
   9   1  27        4.95        5.31      3.25 o 
  10   1  27        7.23        4.01      4.46 o 
 -13   2  27      141.93      138.07     11.21 o 
 -12   2  27       36.29       32.68      4.55 o 
 -11   2  27       71.35       69.26      5.50 o 
 -10   2  27        0.49        3.71      3.33 o 
  -9   2  27       18.30       18.05      3.42 o 
  -8   2  27      592.80      582.20     13.00 o 
  -7   2  27      398.35      395.03      8.79 o 
  -6   2  27     3998.67     4009.48     48.99 o 
  -5   2  27      603.02      593.63     11.34 o 
  -4   2  27        7.98        5.47      1.83 o 
  -3   2  27      707.77      661.63     12.78 o 
  -2   2  27      232.04      199.35      5.55 o 
  -1   2  27     2132.49     2018.17     27.57 o 
   0   2  27       26.72       20.30      2.63 o 
   1   2  27        0.30        1.97      2.63 o 
   2   2  27      813.05      733.48     16.96 o 
   3   2  27      674.56      638.01     11.17 o 
   4   2  27      638.67      606.84     11.17 o 
   5   2  27      555.31      571.94     11.92 o 
   6   2  27      264.33      246.68      8.49 o 
   7   2  27       87.27       79.89     10.45 o 
   8   2  27      346.95      346.43     13.59 o 
   9   2  27      108.11      133.87      9.46 o 
 -13   3  27       13.09       18.05      5.28 o 
 -12   3  27        0.37       -0.37      4.11 o 
 -11   3  27       30.31       46.08      7.28 o 
 -10   3  27        0.25        0.75      4.45 o 
  -9   3  27      156.86      155.94     11.01 o 
  -8   3  27      180.25      159.35      9.59 o 
  -7   3  27       28.69       26.68      4.43 o 
  -6   3  27      430.01      393.86     16.35 o 
  -5   3  27       37.80       28.68      4.27 o 
  -4   3  27      797.69      822.55     16.82 o 
  -3   3  27      411.98      394.78     10.48 o 
  -2   3  27     2728.06     2828.63     43.04 o 
  -1   3  27     1692.40     1849.99     24.76 o 
   0   3  27      608.31      558.11     12.23 o 
   1   3  27     1397.21     1514.47     25.18 o 
   2   3  27      114.32      127.94      6.56 o 
   3   3  27       65.59       72.43      5.36 o 
   4   3  27      114.71      132.12      7.18 o 
   5   3  27      194.76      208.53     10.00 o 
   6   3  27      859.68      832.26     23.93 o 
   7   3  27        0.17        9.32      4.91 o 
   8   3  27       81.93       81.88     10.24 o 
   9   3  27        8.56        9.31      5.57 o 
 -12   4  27       71.91       64.69      9.49 o 
 -11   4  27        3.26        9.87      5.65 o 
 -10   4  27      315.91      316.26     16.19 o 
  -9   4  27      733.50      759.18     23.98 o 
  -8   4  27        7.18        0.96      3.65 o 
  -7   4  27       15.47        7.92      3.50 o 
  -6   4  27       85.54       92.82      6.64 o 
  -5   4  27       63.74       80.31      5.67 o 
  -4   4  27     1249.06     1149.44     21.75 o 
  -3   4  27        0.85       17.15      3.94 o 
  -2   4  27       25.67       42.41      6.87 o 
  -1   4  27       33.33       33.66      4.71 o 
   0   4  27      225.15      237.18     10.29 o 
   1   4  27      131.18      127.52      8.33 o 
   2   4  27        3.78        8.60      3.71 o 
   3   4  27      141.50      160.74      9.04 o 
   4   4  27       10.21       14.09      4.30 o 
   5   4  27       12.69       16.00      4.47 o 
   6   4  27       34.20       44.52      7.18 o 
   7   4  27        6.52       10.83      6.93 o 
   8   4  27      239.12      238.23     18.45 o 
 -11   5  27        9.70       11.25      7.34 o 
 -10   5  27      320.48      329.07     23.71 o 
  -9   5  27       18.77       18.68      5.45 o 
  -8   5  27        0.23        8.44      4.46 o 
  -7   5  27      692.66      703.10     17.90 o 
  -6   5  27       94.50      116.42      9.73 o 
  -5   5  27      190.93      183.73     20.42 o 
  -4   5  27       72.75       71.75      8.66 o 
  -3   5  27      425.62      373.66     12.76 o 
  -2   5  27      122.81      152.14     10.20 o 
  -1   5  27       71.04       73.43      6.59 o 
   0   5  27       15.09       18.26      4.44 o 
   1   5  27        1.50       -2.76      3.68 o 
   2   5  27      306.82      297.32     24.29 o 
   3   5  27      235.13      249.15     14.54 o 
   4   5  27       27.45       25.15      6.34 o 
   5   5  27        5.29       12.72      6.45 o 
   6   5  27        3.79       -4.02      4.91 o 
   7   5  27      226.55      226.57     18.33 o 
 -10   6  27       71.00       92.03      9.35 o 
  -9   6  27      184.56      187.40     12.29 o 
  -8   6  27       78.35       89.70     12.49 o 
  -7   6  27       83.58       99.91      9.88 o 
  -6   6  27       23.52       17.10      5.31 o 
  -5   6  27      444.91      439.76     15.03 o 
  -4   6  27      165.74      144.21     16.04 o 
  -3   6  27      267.62      262.86     11.94 o 
  -2   6  27        2.47        3.99      3.63 o 
  -1   6  27      109.92      107.93      8.23 o 
   0   6  27        0.33       -1.62      3.64 o 
   1   6  27       11.20       11.89      4.94 o 
   2   6  27      228.04      254.16     14.71 o 
   3   6  27       22.61       22.26      9.13 o 
   4   6  27      485.93      500.02     20.13 o 
   5   6  27       22.57       29.76      7.24 o 
   6   6  27       69.45       79.22     10.15 o 
  -8   7  27        1.16        0.28      6.00 o 
  -7   7  27       24.46       21.46      6.25 o 
  -6   7  27       11.27       14.72      5.91 o 
  -5   7  27      138.80      126.06      9.93 o 
  -4   7  27        0.09        6.34      4.45 o 
  -3   7  27      123.46      118.59      8.92 o 
  -2   7  27       20.85       22.16      5.99 o 
  -1   7  27      498.03      464.39     17.22 o 
   0   7  27       96.41       89.93     10.55 o 
   1   7  27      100.50      100.68     13.63 o 
   2   7  27      181.68      186.30     13.20 o 
   3   7  27      200.38      183.33     13.79 o 
   4   7  27       95.01       97.47     10.65 o 
  -5   8  27       10.36       19.97      5.89 o 
  -4   8  27       69.92       76.64      8.90 o 
  -3   8  27      108.36      113.76     10.14 o 
  -2   8  27      207.03      226.61     13.89 o 
  -1   8  27       11.91        5.70      5.18 o 
   0   8  27        0.45       -4.38      4.71 o 
   1   8  27       49.69       44.09     10.20 o 
   2   8  27        2.69        5.01      5.45 o 
 -14   0  28        3.45        7.30      9.16 o 
 -13   0  28       40.82       41.78     10.92 o 
 -12   0  28      388.54      382.97     23.62 o 
 -11   0  28      106.66      104.61     11.28 o 
 -10   0  28        0.87        2.24      6.73 o 
  -9   0  28       56.22       53.87      5.44 o 
  -8   0  28      578.08      575.87     13.89 o 
  -7   0  28     1271.57     1311.29     24.78 o 
  -6   0  28     3083.48     3177.77     51.77 o 
  -5   0  28     7523.43     8114.32    110.66 o 
  -4   0  28      226.69      213.13      8.21 o 
  -3   0  28       24.03       24.48      3.78 o 
  -2   0  28     9748.16     9955.27    146.02 o 
  -1   0  28     7568.72     7820.26    133.79 o 
   0   0  28     5806.45     5432.44     95.20 o 
   1   0  28      732.53      743.07     17.97 o 
   2   0  28       20.63       14.48      3.44 o 
   3   0  28      203.20      208.31      8.92 o 
   4   0  28      970.43      891.22     18.42 o 
   5   0  28     2522.00     2401.74     40.74 o 
   6   0  28      554.27      576.59     16.65 o 
   7   0  28       65.48       53.50      6.10 o 
   8   0  28       12.95       17.89      6.43 o 
   9   0  28        4.88        3.98      5.99 o 
  10   0  28        5.91        0.51     11.95 o 
 -13   1  28        0.23        2.78      6.07 o 
 -12   1  28      440.53      418.59     11.72 o 
 -11   1  28       75.80       77.54      5.67 o 
 -10   1  28      273.77      260.50     13.81 o 
  -9   1  28       51.76       51.40      4.93 o 
  -8   1  28       31.28       33.24      3.55 o 
  -7   1  28       39.59       37.86      3.53 o 
  -6   1  28     1716.35     1766.09     24.39 o 
  -5   1  28      116.66      108.52      4.17 o 
  -4   1  28      344.98      350.71      7.06 o 
  -3   1  28      503.18      512.13     10.35 o 
  -2   1  28      213.86      241.46      5.62 o 
  -1   1  28      209.38      228.76      5.23 o 
   0   1  28      699.23      660.68     10.06 o 
   1   1  28        0.22        0.34      1.60 o 
   2   1  28       85.95       90.73      3.65 o 
   3   1  28       44.34       47.34      3.34 o 
   4   1  28      102.20       98.57      4.54 o 
   5   1  28       21.83       17.81      3.31 o 
   6   1  28      783.90      747.83     16.06 o 
   7   1  28      146.65      136.76      7.99 o 
   8   1  28      162.84      144.41      7.84 o 
   9   1  28      196.35      206.40      9.19 o 
 -13   2  28        2.55        1.95      5.56 o 
 -12   2  28       98.96       89.89      6.35 o 
 -11   2  28        3.86        6.72      3.23 o 
 -10   2  28      209.34      234.79      9.04 o 
  -9   2  28      215.29      231.61      8.46 o 
  -8   2  28     1080.48     1088.77     20.04 o 
  -7   2  28       49.37       57.44      3.96 o 
  -6   2  28       95.40      105.83      4.92 o 
  -5   2  28      190.35      191.79      6.24 o 
  -4   2  28        2.17        7.63      2.54 o 
  -3   2  28       74.95       86.02      4.24 o 
  -2   2  28      356.32      399.53      8.22 o 
  -1   2  28      136.41      146.53      4.80 o 
   0   2  28       24.62       30.20      3.03 o 
   1   2  28      315.76      315.52      7.91 o 
   2   2  28     1005.70      936.78     15.42 o 
   3   2  28      209.82      206.92      6.12 o 
   4   2  28        8.64       18.16      2.74 o 
   5   2  28      140.06      120.10      5.84 o 
   6   2  28      547.03      558.56     12.59 o 
   7   2  28      167.89      137.38      9.01 o 
   8   2  28      231.02      224.23     12.45 o 
   9   2  28        7.50        9.85      5.32 o 
 -13   3  28       13.13       18.00      5.51 o 
 -12   3  28        0.19        0.94      4.26 o 
 -11   3  28      380.61      400.32     17.44 o 
 -10   3  28      241.11      232.39     26.64 o 
  -9   3  28      229.72      244.05     13.12 o 
  -8   3  28      204.32      176.39     14.06 o 
  -7   3  28       69.22       68.04      5.93 o 
  -6   3  28      542.06      488.80     18.55 o 
  -5   3  28      160.09      143.04      8.40 o 
  -4   3  28      325.59      342.27      9.91 o 
  -3   3  28       44.64       48.58      4.46 o 
  -2   3  28     1283.87     1385.71     22.63 o 
  -1   3  28       60.60       59.18      4.17 o 
   0   3  28        3.10        6.17      2.31 o 
   1   3  28        6.96        8.55      2.70 o 
   2   3  28      551.84      539.51     12.60 o 
   3   3  28      701.24      667.34     15.45 o 
   4   3  28      132.01      119.69      7.23 o 
   5   3  28      588.97      594.79     16.26 o 
   6   3  28        0.16        1.42      4.24 o 
   7   3  28      136.25      145.09     10.70 o 
   8   3  28      143.30      136.19     10.90 o 
   9   3  28        2.03       -1.56      5.24 o 
 -12   4  28       56.07       69.42      9.31 o 
 -11   4  28      301.52      296.08     16.04 o 
 -10   4  28     1203.16     1247.10     34.04 o 
  -9   4  28      201.41      191.29     18.46 o 
  -8   4  28      260.98      262.40     12.30 o 
  -7   4  28       25.76       26.46      4.46 o 
  -6   4  28       28.84       35.75      5.96 o 
  -5   4  28        0.57       -1.11      2.61 o 
  -4   4  28      264.38      249.07      9.12 o 
  -3   4  28       31.55       35.55      4.28 o 
  -2   4  28       11.37        5.63      3.19 o 
  -1   4  28        7.71        8.88      3.45 o 
   0   4  28       88.59       99.88      7.38 o 
   1   4  28       35.91       39.50      5.27 o 
   2   4  28      198.18      193.03     10.48 o 
   3   4  28      165.39      165.88      9.43 o 
   4   4  28       73.11       74.47      7.90 o 
   5   4  28      239.20      248.24     11.87 o 
   6   4  28       27.13       29.77      7.97 o 
   7   4  28       11.07        7.11     15.52 o 
   8   4  28        1.96        5.97      7.29 o 
 -11   5  28      165.78      152.14     24.29 o 
 -10   5  28      161.23      181.47     13.69 o 
  -9   5  28      176.89      172.08     11.45 o 
  -8   5  28      159.34      142.84     10.15 o 
  -7   5  28       67.85       79.81      7.00 o 
  -6   5  28        3.17        9.93      5.47 o 
  -5   5  28      878.02      834.23     21.36 o 
  -4   5  28      560.68      558.67     16.49 o 
  -3   5  28     1843.95     1669.70     33.96 o 
  -2   5  28      258.02      270.98     11.43 o 
  -1   5  28        6.63       12.60      5.46 o 
   0   5  28      488.09      424.20     14.11 o 
   1   5  28      213.34      225.27     13.31 o 
   2   5  28     2212.65     2326.99     54.80 o 
   3   5  28      641.74      667.05     22.31 o 
   4   5  28      235.45      270.01     21.64 o 
   5   5  28       91.18       84.02      7.97 o 
   6   5  28       39.54       40.67      8.16 o 
   7   5  28      492.19      498.93     25.20 o 
 -10   6  28      400.48      398.25     18.37 o 
  -9   6  28      484.01      451.03     21.73 o 
  -8   6  28      218.88      254.70     17.87 o 
  -7   6  28      173.01      184.89     14.73 o 
  -6   6  28       51.33       44.55      7.19 o 
  -5   6  28        0.76        2.80      3.77 o 
  -4   6  28      145.89      159.15     13.19 o 
  -3   6  28       46.80       33.07      5.43 o 
  -2   6  28        6.71        7.99      3.82 o 
  -1   6  28        0.10        1.02      3.63 o 
   0   6  28       11.01        6.38      4.44 o 
   1   6  28       31.61       32.45      9.77 o 
   2   6  28      309.78      322.52     15.20 o 
   3   6  28      139.92      139.18     11.62 o 
   4   6  28      241.16      222.13     20.01 o 
   5   6  28        5.97        1.49      5.73 o 
   6   6  28      102.61      102.73     29.89 o 
  -8   7  28       34.44       51.62     12.90 o 
  -7   7  28       39.95       44.04      7.78 o 
  -6   7  28       21.62       23.24      6.49 o 
  -5   7  28      319.51      288.97     12.45 o 
  -4   7  28      341.58      336.28     13.95 o 
  -3   7  28        2.87        2.41      4.05 o 
  -2   7  28       19.13       13.93      4.99 o 
  -1   7  28        8.80       12.04      4.93 o 
   0   7  28      212.04      212.38     13.37 o 
   1   7  28       35.45       39.84      7.08 o 
   2   7  28        2.41       -0.50      4.73 o 
   3   7  28        4.92        4.16      5.49 o 
   4   7  28      170.40      171.62     17.49 o 
  -5   8  28      133.54      158.87     10.31 o 
  -4   8  28      237.83      209.10     13.66 o 
  -3   8  28       43.44       35.45      7.12 o 
  -2   8  28      311.73      340.38     15.81 o 
  -1   8  28      233.97      232.66     14.34 o 
   0   8  28      467.95      446.84     29.08 o 
   1   8  28       15.96       11.09      5.91 o 
 -13   1  29       17.67       25.28      6.65 o 
 -12   1  29      138.47      161.47     11.12 o 
 -11   1  29      168.19      163.62      7.64 o 
 -10   1  29      349.50      322.61     12.80 o 
  -9   1  29      375.45      365.81      9.46 o 
  -8   1  29      161.26      146.69      6.47 o 
  -7   1  29       12.78       10.32      2.70 o 
  -6   1  29      109.84      119.54      5.24 o 
  -5   1  29      191.38      184.87      5.72 o 
  -4   1  29        0.01       -1.01      1.50 o 
  -3   1  29      200.37      200.18      5.23 o 
  -2   1  29      758.07      783.39     11.98 o 
  -1   1  29       15.24       24.35      2.21 o 
   0   1  29       18.63       27.50      2.35 o 
   1   1  29        5.08        8.32      1.86 o 
   2   1  29      287.56      267.95      8.42 o 
   3   1  29        4.57        9.71      2.03 o 
   4   1  29      152.32      150.05      5.74 o 
   5   1  29      201.29      229.66      8.21 o 
   6   1  29      465.44      456.26     11.89 o 
   7   1  29       22.24       38.54      4.60 o 
   8   1  29      187.38      190.44      8.60 o 
   9   1  29        0.15       -4.07      3.27 o 
 -13   2  29      121.23      125.18      7.63 o 
 -12   2  29       49.00       51.86      5.26 o 
 -11   2  29      189.53      179.96      8.41 o 
 -10   2  29     1361.43     1353.19     24.42 o 
  -9   2  29      447.64      444.32     15.67 o 
  -8   2  29      213.47      218.73      7.86 o 
  -7   2  29      896.33      880.82     17.82 o 
  -6   2  29      900.43      819.47     13.80 o 
  -5   2  29     1384.96     1294.48     20.20 o 
  -4   2  29     2198.58     2064.86     27.01 o 
  -3   2  29      199.12      181.76      5.40 o 
  -2   2  29      149.25      170.70      5.42 o 
  -1   2  29        0.24       -3.26      1.63 o 
   0   2  29     2180.07     2094.04     32.58 o 
   1   2  29     1337.64     1270.63     26.99 o 
   2   2  29       56.82       67.33      5.00 o 
   3   2  29      101.58      102.43      4.84 o 
   4   2  29       89.25       89.06      5.13 o 
   5   2  29        0.06        2.17      2.53 o 
   6   2  29      353.57      337.19     11.47 o 
   7   2  29        5.31        1.17      3.87 o 
   8   2  29       60.79       51.08      6.50 o 
   9   2  29      165.13      159.50     10.42 o 
 -13   3  29       46.29       44.01      7.33 o 
 -12   3  29      393.63      377.40     14.01 o 
 -11   3  29       98.54       95.71      9.65 o 
 -10   3  29       96.96      112.61     10.58 o 
  -9   3  29      402.56      387.89     16.25 o 
  -8   3  29       18.44       19.96      5.05 o 
  -7   3  29      337.01      353.91     12.03 o 
  -6   3  29       12.18       16.50      3.85 o 
  -5   3  29       38.14       28.56      5.66 o 
  -4   3  29        1.62        2.48      2.60 o 
  -3   3  29      552.30      618.76     14.03 o 
  -2   3  29      273.75      319.28      8.39 o 
  -1   3  29      315.64      345.59      9.38 o 
   0   3  29      140.54      126.10      5.69 o 
   1   3  29       39.96       39.36      4.05 o 
   2   3  29      663.64      673.40     14.76 o 
   3   3  29       74.55       72.12      6.93 o 
   4   3  29      205.06      219.81      9.18 o 
   5   3  29       85.64       80.78      7.00 o 
   6   3  29       62.25       64.33      6.64 o 
   7   3  29        0.04        3.47      4.80 o 
   8   3  29      357.96      356.38     15.79 o 
 -12   4  29       28.03       57.51      8.59 o 
 -11   4  29      337.90      322.34     22.22 o 
 -10   4  29      107.95      107.16     10.51 o 
  -9   4  29      239.87      248.27     14.10 o 
  -8   4  29      451.17      460.91     22.77 o 
  -7   4  29       48.48       43.43      5.32 o 
  -6   4  29        2.03       -1.48      2.90 o 
  -5   4  29        3.19       -2.16      2.47 o 
  -4   4  29       22.16       14.52      3.39 o 
  -3   4  29       73.23       52.28      4.75 o 
  -2   4  29       37.93       37.16      5.15 o 
  -1   4  29      720.53      696.59     18.24 o 
   0   4  29        2.14        6.53      3.49 o 
   1   4  29       97.95      101.45      7.87 o 
   2   4  29        5.85        2.45      3.10 o 
   3   4  29      144.05      154.62     14.23 o 
   4   4  29     1029.29      990.53     23.37 o 
   5   4  29        0.35        1.85      3.99 o 
   6   4  29       19.83       26.48      6.54 o 
   7   4  29      105.16      108.95     23.12 o 
   8   4  29       20.21       -4.22      6.31 o 
 -11   5  29        9.60       19.42      6.89 o 
 -10   5  29       30.65       41.78      7.83 o 
  -9   5  29      362.87      386.26     18.26 o 
  -8   5  29        4.45        2.33      3.86 o 
  -7   5  29       16.31       17.29      4.69 o 
  -6   5  29       80.65       61.66      7.66 o 
  -5   5  29      214.23      205.76     11.28 o 
  -4   5  29       62.21       59.40      6.46 o 
  -3   5  29       45.26       46.38      5.98 o 
  -2   5  29      118.55      115.57      8.37 o 
  -1   5  29      154.84      135.79     12.82 o 
   0   5  29      171.79      210.74     11.33 o 
   1   5  29       77.31       54.28     14.42 o 
   2   5  29      127.90      130.94     15.32 o 
   3   5  29       33.08       33.57      8.20 o 
   4   5  29       19.51       13.66      5.94 o 
   5   5  29        2.53        1.67      4.48 o 
   6   5  29        5.65        6.43      5.01 o 
   7   5  29       16.13       25.95      7.98 o 
 -10   6  29       23.42       12.37      9.37 o 
  -9   6  29       10.89       14.85      5.68 o 
  -8   6  29        6.49       13.60      5.93 o 
  -7   6  29      145.20      162.09     14.79 o 
  -6   6  29      165.44      194.40     13.11 o 
  -5   6  29       44.69       32.97      5.55 o 
  -4   6  29      441.13      407.58     14.67 o 
  -3   6  29       67.43       63.02      6.67 o 
  -2   6  29      265.99      272.96     12.41 o 
  -1   6  29       30.75       30.96      5.57 o 
   0   6  29      265.05      285.33     13.93 o 
   1   6  29       15.77        9.53      4.99 o 
   2   6  29      678.68      635.66     21.90 o 
   3   6  29      200.30      216.11     14.53 o 
   4   6  29       51.76       54.20      8.68 o 
   5   6  29      102.10      118.41     11.81 o 
   6   6  29      182.90      206.17     30.54 o 
  -8   7  29      169.29      153.85     15.92 o 
  -7   7  29       22.58       12.19      6.25 o 
  -6   7  29       25.90       29.30      6.78 o 
  -5   7  29       48.06       42.24      6.54 o 
  -4   7  29      154.04      168.90     13.20 o 
  -3   7  29     1305.00     1218.80     29.67 o 
  -2   7  29        4.71        5.31      4.92 o 
  -1   7  29      196.58      186.72     13.06 o 
   0   7  29        5.72        7.10      4.91 o 
   1   7  29        9.20        9.14      5.18 o 
   2   7  29       73.96       81.29      9.57 o 
   3   7  29      197.14      182.46     13.82 o 
   4   7  29       21.34       17.04      7.16 o 
  -4   8  29        1.69        4.10      5.52 o 
  -3   8  29      357.05      376.15     16.80 o 
  -2   8  29      483.63      481.02     28.74 o 
  -1   8  29       97.07      108.95     14.09 o 
   0   8  29       78.62       88.62      9.87 o 
 -13   0  30        0.10       -5.41      7.61 o 
 -12   0  30        1.70        5.73      7.72 o 
 -11   0  30        3.59        0.92     10.94 o 
 -10   0  30     2890.33     2652.69    192.59 o 
  -9   0  30     4017.33     3978.17     73.50 o 
  -8   0  30     2601.87     2720.36     52.35 o 
  -7   0  30      135.66      144.42      9.14 o 
  -6   0  30      109.58      123.22      7.40 o 
  -5   0  30     1234.43     1258.56     21.66 o 
  -4   0  30     6052.03     6235.67    147.08 o 
  -3   0  30     9107.07     9539.20    202.33 o 
  -2   0  30        3.27        4.76      5.74 o 
  -1   0  30      266.28      329.33     10.70 o 
   0   0  30     2132.00     2137.05     41.45 o 
   1   0  30      849.75      819.90     19.60 o 
   2   0  30      165.28      158.30      7.78 o 
   3   0  30       70.83       53.28      5.37 o 
   4   0  30       38.43       31.39      4.76 o 
   5   0  30      594.79      555.27     13.90 o 
   6   0  30        6.13        6.39      3.22 o 
   7   0  30        4.05        3.97      3.19 o 
   8   0  30        0.12        0.97      4.08 o 
   9   0  30       55.21       68.05      7.88 o 
 -13   1  30       43.47       42.76      8.74 o 
 -12   1  30       19.86       13.40      4.90 o 
 -11   1  30       16.55       15.13      3.76 o 
 -10   1  30        7.98       10.54      3.21 o 
  -9   1  30        9.89       15.71      3.27 o 
  -8   1  30        0.02        3.83      2.60 o 
  -7   1  30       14.24       17.50      3.01 o 
  -6   1  30     1080.46     1134.62     24.35 o 
  -5   1  30        0.59       -1.91      1.65 o 
  -4   1  30       51.64       45.91      3.14 o 
  -3   1  30       66.90       80.18      3.67 o 
  -2   1  30      333.48      368.00      7.35 o 
  -1   1  30      702.04      709.50     13.07 o 
   0   1  30       49.52       51.75      3.02 o 
   1   1  30      353.98      345.65      6.92 o 
   2   1  30        2.25        6.47      1.87 o 
   3   1  30      457.78      434.43      8.51 o 
   4   1  30        4.76       11.17      2.49 o 
   5   1  30      115.52      105.16      6.22 o 
   6   1  30       15.05       28.55      4.14 o 
   7   1  30      346.78      341.71     10.80 o 
   8   1  30      195.38      184.01      8.80 o 
   9   1  30       12.31       14.97      4.37 o 
 -13   2  30       36.02       42.82      5.29 o 
 -12   2  30       68.63       89.25      7.30 o 
 -11   2  30       32.04       36.66      4.52 o 
 -10   2  30      190.13      192.11      8.56 o 
  -9   2  30      280.34      275.33     10.80 o 
  -8   2  30      110.34      108.66      6.17 o 
  -7   2  30       28.85       30.67      3.40 o 
  -6   2  30      222.79      210.64      6.96 o 
  -5   2  30        1.61        3.09      2.20 o 
  -4   2  30       45.89       47.12      3.27 o 
  -3   2  30      125.75      129.85      4.88 o 
  -2   2  30     1016.21     1076.72     20.26 o 
  -1   2  30      133.58      125.59      4.87 o 
   0   2  30     2494.47     2550.75     38.68 o 
   1   2  30     1703.32     1689.52     25.13 o 
   2   2  30      519.49      511.35     12.41 o 
   3   2  30      600.51      548.80     15.53 o 
   4   2  30      501.57      441.20     13.30 o 
   5   2  30      603.08      563.83     29.95 o 
   6   2  30        4.71        5.77      4.01 o 
   7   2  30      157.05      146.68      9.56 o 
   8   2  30       45.21       37.73      7.67 o 
   9   2  30        2.20        2.71      4.62 o 
 -13   3  30       51.52       52.70      7.03 o 
 -12   3  30        2.27        2.37      4.30 o 
 -11   3  30       31.54       33.40      5.59 o 
 -10   3  30      337.94      301.48     17.50 o 
  -9   3  30       30.05       29.26      5.93 o 
  -8   3  30        6.88        1.98      5.70 o 
  -7   3  30      205.31      202.55      9.88 o 
  -6   3  30      530.87      519.99     13.92 o 
  -5   3  30       42.93       38.41      5.74 o 
  -4   3  30      172.19      174.30      7.80 o 
  -3   3  30      600.83      545.79     11.61 o 
  -2   3  30        0.67        2.20      2.25 o 
  -1   3  30      352.84      350.60     13.95 o 
   0   3  30      504.85      505.58     10.74 o 
   1   3  30       19.03       11.47      3.08 o 
   2   3  30      507.41      476.07     12.16 o 
   3   3  30       55.70       52.26      5.05 o 
   4   3  30      351.62      337.05     10.82 o 
   5   3  30       93.88       88.53      9.07 o 
   6   3  30       16.72       10.04      4.46 o 
   7   3  30      168.49      171.89     11.74 o 
   8   3  30      387.98      406.88     17.02 o 
 -12   4  30       50.20       42.41      9.35 o 
 -11   4  30      134.99      138.53     12.08 o 
 -10   4  30       26.40       36.97      7.21 o 
  -9   4  30        5.01        1.43      4.71 o 
  -8   4  30      104.95      119.64     11.08 o 
  -7   4  30        0.28       -0.39      3.23 o 
  -6   4  30       70.37       65.58      6.06 o 
  -5   4  30       33.63       36.75      4.54 o 
  -4   4  30      525.97      494.09     18.64 o 
  -3   4  30      633.50      575.32     14.39 o 
  -2   4  30      119.23      122.45      8.28 o 
  -1   4  30       29.90       34.39      5.13 o 
   0   4  30        2.56       13.33      3.94 o 
   1   4  30       64.24       67.71      8.10 o 
   2   4  30        8.50        6.66      3.32 o 
   3   4  30      291.57      276.31     11.97 o 
   4   4  30       33.20       36.33      6.72 o 
   5   4  30      141.52      155.79     10.26 o 
   6   4  30        6.94        8.84      5.57 o 
   7   4  30       64.10       70.60      9.08 o 
   8   4  30       47.51       43.00      7.93 o 
 -11   5  30      354.56      339.10     18.14 o 
 -10   5  30       25.24       24.46      6.91 o 
  -9   5  30      167.66      182.50     11.92 o 
  -8   5  30      152.44      169.82     14.31 o 
  -7   5  30     1026.15     1054.33     23.64 o 
  -6   5  30      645.10      636.25     16.90 o 
  -5   5  30       54.47       66.86      6.90 o 
  -4   5  30       44.89       38.78      5.58 o 
  -3   5  30       23.97       17.58      4.53 o 
  -2   5  30      290.42      246.23     11.82 o 
  -1   5  30      486.01      475.63     15.33 o 
   0   5  30      188.02      209.21     11.53 o 
   1   5  30        4.60        6.65      5.05 o 
   2   5  30      283.70      290.73     16.06 o 
   3   5  30        7.12       15.26      5.69 o 
   4   5  30      228.47      237.35     15.52 o 
   5   5  30        0.27        3.12      5.17 o 
   6   5  30        1.01       -6.99      5.15 o 
   7   5  30        1.68       11.85      8.71 o 
 -10   6  30      204.74      244.08     19.58 o 
  -9   6  30        3.12        9.75      6.11 o 
  -8   6  30       19.38       17.99      6.29 o 
  -7   6  30      432.88      406.48     18.47 o 
  -6   6  30      252.62      262.63     15.22 o 
  -5   6  30       46.16       34.68      5.70 o 
  -4   6  30        1.07        2.14      4.07 o 
  -3   6  30       56.18       54.03      6.67 o 
  -2   6  30       73.20       59.42      6.85 o 
  -1   6  30      175.05      152.68     10.08 o 
   0   6  30      626.21      642.01     21.43 o 
   1   6  30        0.17        1.61      4.69 o 
   2   6  30       15.43       19.70      5.99 o 
   3   6  30       64.34       58.85      8.70 o 
   4   6  30      426.63      436.17     21.82 o 
   5   6  30      284.02      315.04     22.40 o 
  -8   7  30       17.55        3.81      8.42 o 
  -7   7  30        3.17        4.32      5.29 o 
  -6   7  30       29.20       15.41      8.85 o 
  -5   7  30       23.72       17.70      5.44 o 
  -4   7  30     1111.39     1153.88     28.21 o 
  -3   7  30      199.34      199.72     12.04 o 
  -2   7  30      123.91      146.25     21.56 o 
  -1   7  30       61.79       54.17      7.65 o 
   0   7  30       81.86       78.58      9.07 o 
   1   7  30      396.24      421.01     18.33 o 
   2   7  30       26.28       25.22      7.02 o 
   3   7  30       60.40       58.00      9.08 o 
  -3   8  30       66.39       59.68      8.49 o 
  -2   8  30      551.80      538.37     20.32 o 
  -1   8  30       62.84       63.33     18.39 o 
 -13   1  31       83.62       89.61     10.01 o 
 -12   1  31       10.03       10.83      5.41 o 
 -11   1  31       24.50       20.42      4.29 o 
 -10   1  31      414.12      400.93     12.81 o 
  -9   1  31       22.83       26.30      3.53 o 
  -8   1  31      161.69      159.44      7.46 o 
  -7   1  31     1367.41     1412.31     22.49 o 
  -6   1  31      113.96      120.17      6.18 o 
  -5   1  31       32.67       34.68      3.03 o 
  -4   1  31       29.12       39.86      3.67 o 
  -3   1  31      261.00      250.74      7.73 o 
  -2   1  31     1332.91     1379.87     18.80 o 
  -1   1  31       31.63       31.59      2.65 o 
   0   1  31      507.34      540.73      9.60 o 
   1   1  31       44.46       42.76      3.08 o 
   2   1  31      452.18      461.32      9.51 o 
   3   1  31       26.73       26.19      2.79 o 
   4   1  31      694.29      690.18     13.34 o 
   5   1  31      261.48      239.50     13.21 o 
   6   1  31       37.77       39.88      4.56 o 
   7   1  31      570.25      559.70     14.81 o 
   8   1  31       78.13       81.24      6.27 o 
   9   1  31       86.67       97.70      8.22 o 
 -13   2  31      210.95      221.82     11.18 o 
 -12   2  31      199.04      187.23      8.89 o 
 -11   2  31        3.10        5.08      3.40 o 
 -10   2  31        8.33       10.64      3.50 o 
  -9   2  31      228.80      213.29      8.06 o 
  -8   2  31     1636.03     1584.44     25.05 o 
  -7   2  31      571.75      530.52     10.88 o 
  -6   2  31       61.06       64.66      4.87 o 
  -5   2  31       89.91      101.89      7.26 o 
  -4   2  31      135.13      125.61      5.68 o 
  -3   2  31       83.24       73.39      3.91 o 
  -2   2  31      147.99      143.55      5.29 o 
  -1   2  31       13.03       14.78      3.09 o 
   0   2  31      467.51      478.49     11.60 o 
   1   2  31     1068.33     1085.14     18.13 o 
   2   2  31      678.80      616.04     12.53 o 
   3   2  31        0.68        2.83      3.22 o 
   4   2  31       74.59       77.47      6.58 o 
   5   2  31       64.71       74.13      6.67 o 
   6   2  31      169.50      168.20     11.07 o 
   7   2  31      139.51      146.64     20.98 o 
   8   2  31       24.97       46.70      7.14 o 
 -12   3  31      201.65      198.02     11.39 o 
 -11   3  31        8.83       13.02      4.68 o 
 -10   3  31      182.11      172.37     12.38 o 
  -9   3  31        2.21        0.48      4.24 o 
  -8   3  31      102.90       98.33     15.69 o 
  -7   3  31       81.72       85.00      6.65 o 
  -6   3  31      216.48      248.34     10.23 o 
  -5   3  31       57.49       51.30      5.69 o 
  -4   3  31      213.02      191.91      8.48 o 
  -3   3  31      111.85      117.79      5.93 o 
  -2   3  31      528.61      550.26     11.82 o 
  -1   3  31        0.65        2.30      2.30 o 
   0   3  31      107.48      142.02      6.25 o 
   1   3  31      516.02      443.13     10.28 o 
   2   3  31       87.80       84.15      5.85 o 
   3   3  31      239.09      216.88     15.89 o 
   4   3  31      144.38      142.09      8.80 o 
   5   3  31      231.79      232.87     11.03 o 
   6   3  31       22.35       17.49      4.93 o 
   7   3  31       75.43       70.50      8.18 o 
   8   3  31       25.69       44.91      7.53 o 
 -12   4  31       28.82       40.90      7.69 o 
 -11   4  31       16.11        8.31      5.74 o 
 -10   4  31      249.97      249.17     16.93 o 
  -9   4  31       87.39       62.91      9.40 o 
  -8   4  31      126.49      123.99      9.53 o 
  -7   4  31       76.88       79.48      6.87 o 
  -6   4  31      172.82      164.61      9.15 o 
  -5   4  31        3.76       -2.99      2.64 o 
  -4   4  31      805.92      760.01     17.01 o 
  -3   4  31       20.61       15.84      3.53 o 
  -2   4  31      200.78      255.48     22.29 o 
  -1   4  31       95.77       87.56      7.28 o 
   0   4  31      785.65      758.06     19.93 o 
   1   4  31      343.27      349.62     15.63 o 
   2   4  31        5.52        3.40      3.27 o 
   3   4  31      412.06      409.89     21.51 o 
   4   4  31       77.01       87.65      7.83 o 
   5   4  31      162.42      168.67     12.26 o 
   6   4  31      464.69      494.00     19.94 o 
   7   4  31       18.23       15.68      5.34 o 
 -11   5  31       49.99       65.15      9.58 o 
 -10   5  31      169.24      182.66     17.34 o 
  -9   5  31       18.06       31.96      6.95 o 
  -8   5  31        0.45        7.66      4.21 o 
  -7   5  31      175.50      196.13     10.86 o 
  -6   5  31      239.17      241.30     11.16 o 
  -5   5  31      125.08      120.87      9.11 o 
  -4   5  31        2.26       -2.01      4.87 o 
  -3   5  31       39.35       64.83      9.09 o 
  -2   5  31       35.17       39.55      5.72 o 
  -1   5  31      222.77      239.89     11.80 o 
   0   5  31       15.39       11.19      4.21 o 
   1   5  31       17.49       14.37      5.27 o 
   2   5  31      551.00      554.40     20.15 o 
   3   5  31       94.40       83.20      9.59 o 
   4   5  31      201.60      217.14     12.91 o 
   5   5  31       18.29       20.08      5.67 o 
   6   5  31        3.43        2.95     11.03 o 
  -9   6  31       54.42       54.70      7.75 o 
  -8   6  31      117.42      134.67     11.75 o 
  -7   6  31       50.99       36.06      7.39 o 
  -6   6  31      316.78      286.80     18.24 o 
  -5   6  31       14.13       13.26      4.75 o 
  -4   6  31        5.55        6.19      4.18 o 
  -3   6  31       37.08       18.74      5.22 o 
  -2   6  31      243.28      215.00     13.33 o 
  -1   6  31      105.85       89.18      9.03 o 
   0   6  31      437.01      404.99     17.23 o 
   1   6  31       37.95       28.16      6.68 o 
   2   6  31      153.65      155.41     12.47 o 
   3   6  31      150.94      150.35     12.79 o 
   4   6  31      175.43      180.13     14.37 o 
   5   6  31        7.03       18.01      7.24 o 
  -7   7  31        3.32       -1.41      5.51 o 
  -6   7  31       20.62       26.29      6.69 o 
  -5   7  31      471.63      509.44     19.61 o 
  -4   7  31      532.68      553.19     18.33 o 
  -3   7  31      178.90      191.13     11.97 o 
  -2   7  31       51.77       55.86      7.79 o 
  -1   7  31       74.81       54.49      7.76 o 
   0   7  31       38.58       47.73      7.76 o 
   1   7  31        8.76       15.03      6.26 o 
   2   7  31        9.91        7.90      5.67 o 
   3   7  31       62.03       56.43     10.40 o 
 -13   0  32      669.40      669.05     34.06 o 
 -12   0  32      955.60      871.20     39.27 o 
 -11   0  32      667.29      606.55     57.36 o 
 -10   0  32      331.87      327.74     17.74 o 
  -9   0  32       78.80       69.63      6.16 o 
  -8   0  32     2054.01     1972.52     40.04 o 
  -7   0  32     2017.66     2164.08     43.10 o 
  -6   0  32      971.44     1021.54     23.58 o 
  -5   0  32      270.70      296.53     11.64 o 
  -4   0  32     1385.76     1499.52     30.77 o 
  -3   0  32       50.97       71.93      5.74 o 
  -2   0  32     2240.11     2249.16     43.33 o 
  -1   0  32       12.09        3.21      3.08 o 
   0   0  32      182.72      207.99      8.84 o 
   1   0  32       47.07       43.24      4.91 o 
   2   0  32      106.57      102.36      7.08 o 
   3   0  32      146.68      145.85     14.48 o 
   4   0  32      842.13      796.79     20.47 o 
   5   0  32       92.32       85.27      7.20 o 
   6   0  32       41.06       47.30      5.37 o 
   7   0  32     1170.28     1147.07     28.97 o 
   8   0  32      141.48      128.85     11.02 o 
 -13   1  32       11.70        7.66      6.08 o 
 -12   1  32       51.96       54.10      7.47 o 
 -11   1  32      379.67      376.92     11.82 o 
 -10   1  32       42.21       44.32      5.09 o 
  -9   1  32       55.58       66.84      7.16 o 
  -8   1  32     2274.88     2301.31     33.66 o 
  -7   1  32        6.97       17.35      3.11 o 
  -6   1  32      562.27      598.12     11.50 o 
  -5   1  32      117.73      113.10      9.25 o 
  -4   1  32      303.64      305.55      7.18 o 
  -3   1  32      516.18      519.47      9.82 o 
  -2   1  32      273.58      283.08      6.86 o 
  -1   1  32      157.27      181.58      6.99 o 
   0   1  32       56.92       67.87      3.68 o 
   1   1  32       10.84        8.62      3.70 o 
   2   1  32      417.87      436.57      9.28 o 
   3   1  32      213.93      218.11      6.16 o 
   4   1  32       92.34       82.78      4.95 o 
   5   1  32       75.33       79.08      5.17 o 
   6   1  32        0.05       -3.60      2.78 o 
   7   1  32       15.15       16.53      3.85 o 
   8   1  32      100.03       97.88      6.71 o 
 -13   2  32       35.38       34.13      7.92 o 
 -12   2  32       50.42       51.81      5.41 o 
 -11   2  32       75.83       72.02      5.78 o 
 -10   2  32       48.76       52.77      5.54 o 
  -9   2  32        0.65        0.53      2.86 o 
  -8   2  32      338.53      332.07      9.15 o 
  -7   2  32     1918.86     1895.99     26.87 o 
  -6   2  32      500.45      472.06     14.08 o 
  -5   2  32     1019.93     1069.19     17.92 o 
  -4   2  32      112.45      117.58      5.35 o 
  -3   2  32      207.05      202.73      7.10 o 
  -2   2  32       43.60       45.36      3.37 o 
  -1   2  32     1638.53     1589.13     26.47 o 
   0   2  32      588.81      562.57     13.86 o 
   1   2  32      830.81      786.88     16.29 o 
   2   2  32      479.10      447.00     10.50 o 
   3   2  32      164.11      153.77      8.74 o 
   4   2  32      199.83      200.94     12.24 o 
   5   2  32       77.36       71.96      7.53 o 
   6   2  32      588.56      542.74     18.15 o 
   7   2  32       13.92       25.76      6.02 o 
   8   2  32      603.47      590.29     31.34 o 
 -12   3  32       26.75       26.01      7.14 o 
 -11   3  32        5.56       11.06      4.52 o 
 -10   3  32        0.37        0.32      3.81 o 
  -9   3  32      235.57      258.27     13.87 o 
  -8   3  32       62.69       67.91      9.78 o 
  -7   3  32       76.53       77.79      7.18 o 
  -6   3  32       35.60       42.21      5.03 o 
  -5   3  32       46.65       56.42      5.94 o 
  -4   3  32      613.04      602.76     12.78 o 
  -3   3  32        0.39        0.29      2.31 o 
  -2   3  32       16.88       15.35      2.97 o 
  -1   3  32      773.85      674.33     13.67 o 
   0   3  32      320.45      291.13      9.23 o 
   1   3  32      549.16      552.63     11.84 o 
   2   3  32      311.73      292.88      9.75 o 
   3   3  32      230.47      226.06      9.12 o 
   4   3  32       63.93       79.09      7.06 o 
   5   3  32      700.07      676.25     22.24 o 
   6   3  32        0.01        0.39      4.11 o 
   7   3  32        9.06       12.12      7.21 o 
   8   3  32        0.59        0.34      5.36 o 
 -12   4  32       18.34       21.45     12.11 o 
 -11   4  32      161.54      183.27     13.80 o 
 -10   4  32       81.53       73.51      9.48 o 
  -9   4  32        6.55        7.43      5.16 o 
  -8   4  32        3.49        2.29      4.27 o 
  -7   4  32       43.49       42.20      6.53 o 
  -6   4  32      221.78      222.48     10.35 o 
  -5   4  32      100.81       99.69      6.78 o 
  -4   4  32        4.71       14.07      3.58 o 
  -3   4  32      594.04      502.58     19.69 o 
  -2   4  32       39.70       46.11      5.39 o 
  -1   4  32      553.06      529.55     13.69 o 
   0   4  32      326.69      339.11     13.08 o 
   1   4  32       12.74        6.72      3.63 o 
   2   4  32      193.95      182.06     16.65 o 
   3   4  32      488.00      515.58     15.91 o 
   4   4  32      163.57      165.11     10.41 o 
   5   4  32       10.90       21.64      6.15 o 
   6   4  32       81.12       69.30      7.63 o 
   7   4  32       60.47       60.04      7.56 o 
 -10   5  32        0.09       -0.43      5.31 o 
  -9   5  32      450.93      446.26     19.47 o 
  -8   5  32       16.99        5.00      4.29 o 
  -7   5  32        0.02       -0.98      3.65 o 
  -6   5  32      515.07      471.73     14.61 o 
  -5   5  32       19.62       26.16      5.26 o 
  -4   5  32      325.83      345.19     22.96 o 
  -3   5  32       80.70       61.36      6.92 o 
  -2   5  32       28.78       33.12      5.35 o 
  -1   5  32        0.04        3.51      3.66 o 
   0   5  32        0.68       -2.09      3.79 o 
   1   5  32        8.68        7.14      5.63 o 
   2   5  32      155.76      145.22     11.86 o 
   3   5  32       74.72       88.85     10.19 o 
   4   5  32        0.35        1.42      4.36 o 
   5   5  32      148.40      164.27     11.39 o 
   6   5  32        5.04        7.18     10.27 o 
  -9   6  32        4.26        9.93      5.61 o 
  -8   6  32       45.99       50.07      8.41 o 
  -7   6  32       35.31       36.98      7.52 o 
  -6   6  32      240.40      209.48     14.00 o 
  -5   6  32       33.92       26.73      8.91 o 
  -4   6  32      899.23      886.80     23.51 o 
  -3   6  32       23.55       30.69      5.63 o 
  -2   6  32       15.28        9.47      4.62 o 
  -1   6  32      284.26      282.52     23.55 o 
   0   6  32      750.37      796.12     46.19 o 
   1   6  32      273.70      308.20     17.07 o 
   2   6  32      233.01      248.94     15.82 o 
   3   6  32        0.09        1.34      5.41 o 
   4   6  32       55.40       71.51      9.91 o 
  -7   7  32      212.49      193.98     19.73 o 
  -6   7  32      108.78      113.95     11.17 o 
  -5   7  32       86.58       86.27      8.80 o 
  -4   7  32        0.43        8.66      4.92 o 
  -3   7  32       45.05       35.58      6.54 o 
  -2   7  32      362.96      401.22     17.51 o 
  -1   7  32      116.95      121.42     11.06 o 
   0   7  32        1.42        5.54      5.50 o 
   1   7  32        0.96        3.36      5.35 o 
   2   7  32       72.51       61.46      9.04 o 
 -13   1  33       13.81       20.83      6.70 o 
 -12   1  33      376.99      360.53     17.66 o 
 -11   1  33      123.54      126.27      8.11 o 
 -10   1  33      192.72      205.97     12.22 o 
  -9   1  33       70.77       77.45      7.23 o 
  -8   1  33      791.97      802.16     15.37 o 
  -7   1  33       60.28       64.69      4.68 o 
  -6   1  33     1370.21     1422.64     21.21 o 
  -5   1  33      593.56      603.23     11.11 o 
  -4   1  33      108.82      104.07      4.86 o 
  -3   1  33      310.29      358.23      7.91 o 
  -2   1  33       17.03       20.96      2.57 o 
  -1   1  33     1138.83     1184.95     18.07 o 
   0   1  33      199.12      212.33      6.58 o 
   1   1  33      446.68      417.83      9.61 o 
   2   1  33        1.49        6.38      2.36 o 
   3   1  33       25.93       30.70      3.18 o 
   4   1  33      262.35      248.63      7.72 o 
   5   1  33        9.82       11.71      3.42 o 
   6   1  33       99.50       84.08      6.16 o 
   7   1  33      152.59      143.18      7.10 o 
   8   1  33        6.55        5.30      3.32 o 
 -13   2  33       12.25       12.24      5.47 o 
 -12   2  33       64.79       63.89      6.24 o 
 -11   2  33       53.64       50.02      5.67 o 
 -10   2  33       15.79       19.70      3.86 o 
  -9   2  33        1.85        3.59      3.06 o 
  -8   2  33       11.79        4.99      2.78 o 
  -7   2  33      147.83      155.29      6.27 o 
  -6   2  33      160.31      153.97      6.57 o 
  -5   2  33       33.92       37.50      4.98 o 
  -4   2  33       48.64       52.93      3.96 o 
  -3   2  33        1.86        5.61      2.16 o 
  -2   2  33      198.35      204.77      6.33 o 
  -1   2  33     1242.87     1249.28     22.30 o 
   0   2  33      167.86      181.67      8.02 o 
   1   2  33      230.92      227.66     12.21 o 
   2   2  33      141.67      141.87      7.21 o 
   3   2  33     1470.68     1435.16     33.96 o 
   4   2  33      132.64      131.46     11.64 o 
   5   2  33      322.38      337.92     16.23 o 
   6   2  33       78.88       74.89      8.14 o 
   7   2  33        5.18        7.61      5.17 o 
   8   2  33       36.66       41.35      7.13 o 
 -12   3  33       32.01       24.42      5.60 o 
 -11   3  33       19.13       16.33      4.94 o 
 -10   3  33      219.08      209.09     11.29 o 
  -9   3  33       38.56       37.70      5.80 o 
  -8   3  33        0.01       -0.51      3.60 o 
  -7   3  33       70.48       66.07      6.87 o 
  -6   3  33       87.75       77.53      6.60 o 
  -5   3  33       32.04       47.75      4.84 o 
  -4   3  33        6.24        5.62      2.71 o 
  -3   3  33      130.97      112.36      6.02 o 
  -2   3  33      357.26      307.06      8.91 o 
  -1   3  33       70.46       91.40      5.56 o 
   0   3  33       15.91       17.78      3.59 o 
   1   3  33      377.88      386.57      9.76 o 
   2   3  33       46.44       49.11      4.95 o 
   3   3  33       97.51       91.24      6.58 o 
   4   3  33       17.43       19.75      4.80 o 
   5   3  33      155.85      149.80      9.60 o 
   6   3  33       56.35       84.47      8.87 o 
   7   3  33      469.84      418.01     26.48 o 
 -11   4  33      224.38      198.91     14.44 o 
 -10   4  33       59.51       46.53      7.92 o 
  -9   4  33      313.27      331.39     16.77 o 
  -8   4  33      493.35      513.04     19.18 o 
  -7   4  33       15.43       10.78      4.16 o 
  -6   4  33      354.95      340.91     13.34 o 
  -5   4  33      487.33      498.90     13.88 o 
  -4   4  33     2064.83     2036.27     34.95 o 
  -3   4  33       68.86       51.54      5.26 o 
  -2   4  33      878.97      825.46     18.27 o 
  -1   4  33        0.00        1.65      3.11 o 
   0   4  33      355.76      334.15     11.11 o 
   1   4  33      723.81      765.66     17.76 o 
   2   4  33     1056.94     1042.32     26.68 o 
   3   4  33       92.21       80.93      7.50 o 
   4   4  33       59.30       74.45      7.55 o 
   5   4  33      109.84      127.11      9.35 o 
   6   4  33       32.59       22.46      5.77 o 
   7   4  33       33.21       28.59     10.77 o 
 -10   5  33        4.45       -2.48      5.51 o 
  -9   5  33      114.03      118.81     11.46 o 
  -8   5  33        0.26       -0.46      3.98 o 
  -7   5  33        4.54        3.33      4.08 o 
  -6   5  33      153.70      153.86      9.58 o 
  -5   5  33       23.43       26.61      5.15 o 
  -4   5  33      127.94      112.73      8.95 o 
  -3   5  33       24.62       21.29      5.04 o 
  -2   5  33       21.55       33.38      5.69 o 
  -1   5  33      197.13      214.31     11.97 o 
   0   5  33      133.59      136.13      9.87 o 
   1   5  33        8.98       10.17      5.57 o 
   2   5  33      107.09      105.04     10.43 o 
   3   5  33      160.07      174.09     13.50 o 
   4   5  33       11.69       13.00      5.18 o 
   5   5  33       40.07       38.20      6.65 o 
   6   5  33        0.73       -6.01      8.19 o 
  -9   6  33       43.27       49.44      7.61 o 
  -8   6  33      228.50      236.60     12.73 o 
  -7   6  33       75.23       70.81      8.93 o 
  -6   6  33        9.12        8.68      5.61 o 
  -5   6  33      435.65      392.87     15.82 o 
  -4   6  33      180.54      177.99     12.76 o 
  -3   6  33       44.11       41.88      7.01 o 
  -2   6  33       42.75       57.62      7.01 o 
  -1   6  33       49.13       50.33      7.76 o 
   0   6  33        5.76        2.54      4.97 o 
   1   6  33      377.21      353.29     17.64 o 
   2   6  33       12.36       17.09      6.29 o 
   3   6  33       59.68       64.78     13.19 o 
   4   6  33       17.87       26.54      7.83 o 
  -6   7  33       25.98       27.09      7.03 o 
  -5   7  33      100.91       95.28      9.16 o 
  -4   7  33      508.02      471.87     17.35 o 
  -3   7  33      223.28      223.04     13.43 o 
  -2   7  33      312.13      304.78     25.01 o 
  -1   7  33      322.22      259.27     21.02 o 
   0   7  33        0.62       -1.45      4.77 o 
   1   7  33       80.69       81.68      9.90 o 
   2   7  33       25.60       28.25      8.39 o 
 -13   0  34       79.72       80.07     13.33 o 
 -12   0  34      165.13      160.38     18.10 o 
 -11   0  34       44.55       57.49      9.45 o 
 -10   0  34     1016.50      934.17     65.01 o 
  -9   0  34       73.21       61.40      5.76 o 
  -8   0  34       85.37       84.97      6.64 o 
  -7   0  34       65.93       80.12     11.39 o 
  -6   0  34        1.01        2.67      3.23 o 
  -5   0  34       35.70       40.49     13.56 o 
  -4   0  34       37.27       47.33     10.76 o 
  -3   0  34      494.81      519.10     29.82 o 
  -2   0  34       45.77       48.52      5.08 o 
  -1   0  34      854.77      892.34     21.17 o 
   0   0  34     1481.27     1436.52     30.53 o 
   1   0  34     1836.51     1866.83     39.98 o 
   2   0  34       31.09       26.76      4.45 o 
   3   0  34      220.53      238.85     10.40 o 
   4   0  34     1610.74     1619.80     34.91 o 
   5   0  34      415.70      427.65     14.17 o 
   6   0  34     1661.00     1556.95     34.42 o 
   7   0  34        0.02       -8.08      4.89 o 
   8   0  34        0.28       -2.65      5.57 o 
 -13   1  34       36.98       32.56      7.55 o 
 -12   1  34      360.38      328.89     14.59 o 
 -11   1  34      310.40      310.91     10.89 o 
 -10   1  34      662.87      628.33     15.75 o 
  -9   1  34       81.47       83.78      6.30 o 
  -8   1  34        3.01        2.89      3.61 o 
  -7   1  34      368.37      381.24      9.11 o 
  -6   1  34     1348.45     1378.36     24.36 o 
  -5   1  34       50.74       51.39      5.79 o 
  -4   1  34       12.55       18.61      2.65 o 
  -3   1  34       18.90       20.35      3.03 o 
  -2   1  34      144.15      158.80      5.57 o 
  -1   1  34      189.02      197.09      6.45 o 
   0   1  34      351.94      393.24      9.23 o 
   1   1  34      138.98      168.45      6.30 o 
   2   1  34      120.82      134.02      5.98 o 
   3   1  34       18.04       20.31      3.12 o 
   4   1  34        0.87        2.95      2.52 o 
   5   1  34        5.64        7.75      2.87 o 
   6   1  34        1.91        1.40      2.83 o 
   7   1  34       14.19       18.76      3.70 o 
   8   1  34        2.51        3.08      3.22 o 
 -12   2  34        3.23        5.23      4.03 o 
 -11   2  34        0.57        4.10      3.44 o 
 -10   2  34      549.89      543.67     13.57 o 
  -9   2  34       62.31       62.92      5.30 o 
  -8   2  34      240.23      249.38      8.22 o 
  -7   2  34      376.15      404.28     12.21 o 
  -6   2  34      271.78      274.82      8.11 o 
  -5   2  34      179.35      180.35      7.08 o 
  -4   2  34      719.05      713.23     14.55 o 
  -3   2  34     1071.64     1080.84     16.70 o 
  -2   2  34      736.93      728.15     13.12 o 
  -1   2  34       19.78       26.56      3.73 o 
   0   2  34      504.69      503.99     12.43 o 
   1   2  34      536.04      534.45     13.10 o 
   2   2  34       72.54       78.98      5.69 o 
   3   2  34      123.72      121.20      7.01 o 
   4   2  34       25.90       29.43      4.66 o 
   5   2  34       20.72       28.60      5.80 o 
   6   2  34      245.47      226.64     13.07 o 
   7   2  34       31.37       27.89      8.49 o 
   8   2  34       12.82       24.72      6.55 o 
 -12   3  34      176.53      178.27     11.05 o 
 -11   3  34       11.42       18.46      5.21 o 
 -10   3  34       58.61       60.63      9.78 o 
  -9   3  34      105.15      111.62      8.24 o 
  -8   3  34      154.61      148.80      8.50 o 
  -7   3  34      160.08      150.91      8.86 o 
  -6   3  34      583.83      555.71     14.24 o 
  -5   3  34      276.36      267.32     14.28 o 
  -4   3  34       13.05       17.25      3.40 o 
  -3   3  34     1062.78      995.96     18.12 o 
  -2   3  34        0.30       -1.93      2.43 o 
  -1   3  34        3.16        9.56      3.31 o 
   0   3  34       25.78       20.24      4.71 o 
   1   3  34       91.39       93.82      5.62 o 
   2   3  34      868.22      849.12     16.30 o 
   3   3  34      339.91      371.67     12.92 o 
   4   3  34       41.74       44.04      5.97 o 
   5   3  34       18.85       15.72      5.76 o 
   6   3  34      580.51      556.25     19.46 o 
   7   3  34      173.78      157.48     11.92 o 
 -11   4  34      194.24      208.44     14.75 o 
 -10   4  34        0.04        4.77      5.32 o 
  -9   4  34      281.85      284.02     15.50 o 
  -8   4  34      247.05      258.57     13.07 o 
  -7   4  34       45.64       44.49      5.76 o 
  -6   4  34       61.61       48.10      7.08 o 
  -5   4  34      654.56      602.36     15.47 o 
  -4   4  34       20.40       13.09      4.64 o 
  -3   4  34       39.59       41.76      4.92 o 
  -2   4  34       23.81       25.88      4.42 o 
  -1   4  34      357.84      325.08     13.17 o 
   0   4  34       80.24       78.51      6.40 o 
   1   4  34       38.77       37.31      4.04 o 
   2   4  34      155.35      165.25      8.63 o 
   3   4  34      366.11      382.23     12.15 o 
   4   4  34      207.41      200.08     11.15 o 
   5   4  34     1163.62     1226.25     28.17 o 
   6   4  34       60.88       56.19      8.57 o 
 -10   5  34       60.92       55.39      8.97 o 
  -9   5  34        2.84       -3.11      4.94 o 
  -8   5  34       94.45       97.17      8.30 o 
  -7   5  34        0.87        3.81      4.13 o 
  -6   5  34      280.44      278.69     16.12 o 
  -5   5  34      338.56      346.28     12.54 o 
  -4   5  34      197.42      193.16     11.62 o 
  -3   5  34      235.39      220.43     12.20 o 
  -2   5  34      141.15      134.27     12.28 o 
  -1   5  34      154.00      162.98     10.79 o 
   0   5  34      608.07      662.53     19.70 o 
   1   5  34      191.34      194.44     13.72 o 
   2   5  34      887.56      922.23     28.35 o 
   3   5  34      200.95      209.63     18.29 o 
   4   5  34        8.69        6.92      4.80 o 
   5   5  34        9.69       17.08      6.73 o 
  -8   6  34      337.10      332.87     14.66 o 
  -7   6  34        0.53        2.76      5.49 o 
  -6   6  34       87.56       83.63     10.85 o 
  -5   6  34      157.13      178.16     11.74 o 
  -4   6  34      184.29      171.98     11.49 o 
  -3   6  34      979.07      953.07     25.12 o 
  -2   6  34      268.54      282.52     18.25 o 
  -1   6  34        0.43       -5.68      6.03 o 
   0   6  34      173.73      178.68     13.31 o 
   1   6  34        0.04       -2.59      5.19 o 
   2   6  34      444.26      466.96     20.26 o 
   3   6  34        4.09        1.11      6.18 o 
   4   6  34        5.06        9.69      7.39 o 
  -6   7  34      173.33      143.14     17.15 o 
  -5   7  34      126.39      155.52     11.47 o 
  -4   7  34      291.25      328.21     19.64 o 
  -3   7  34        0.34       -2.28      4.29 o 
  -2   7  34       35.95       41.35      7.42 o 
  -1   7  34       25.89       37.78     10.15 o 
   0   7  34      161.33      162.52     13.10 o 
   1   7  34       27.24       23.82      7.10 o 
 -13   1  35      192.30      188.22     13.84 o 
 -12   1  35        0.63        1.83      4.91 o 
 -11   1  35      257.28      248.18     10.02 o 
 -10   1  35      500.31      512.27     15.96 o 
  -9   1  35      812.21      796.42     17.01 o 
  -8   1  35       27.97       26.23      4.05 o 
  -7   1  35     2031.57     2139.52     34.54 o 
  -6   1  35       12.30       13.14      2.87 o 
  -5   1  35       65.73       69.88      5.03 o 
  -4   1  35      521.97      519.81     10.79 o 
  -3   1  35      252.73      280.55      7.49 o 
  -2   1  35       71.44       73.45      4.11 o 
  -1   1  35      239.31      260.87      7.33 o 
   0   1  35      430.28      418.74      9.67 o 
   1   1  35       29.43       26.34      3.20 o 
   2   1  35      268.51      254.98      7.54 o 
   3   1  35       88.27       76.61      9.52 o 
   4   1  35       80.77       77.79      6.02 o 
   5   1  35       91.01       85.89      5.75 o 
   6   1  35        0.94        5.35      3.18 o 
   7   1  35        9.68       13.16      3.61 o 
   8   1  35       88.37       90.07      7.31 o 
 -12   2  35       65.65       61.71      8.84 o 
 -11   2  35        0.78        3.65      3.75 o 
 -10   2  35      361.67      358.41     10.95 o 
  -9   2  35      295.66      285.06      9.67 o 
  -8   2  35       42.89       53.56      4.52 o 
  -7   2  35      235.76      221.40      7.44 o 
  -6   2  35        0.34       -1.18      2.39 o 
  -5   2  35     1126.83     1103.51     20.17 o 
  -4   2  35      659.23      660.59     13.93 o 
  -3   2  35      212.75      229.05      6.77 o 
  -2   2  35       57.13       57.64      4.80 o 
  -1   2  35      114.00      123.41      8.03 o 
   0   2  35        0.46        6.66      3.06 o 
   1   2  35     3070.86     2945.32     50.31 o 
   2   2  35        0.58       -0.65      3.09 o 
   3   2  35       39.49       30.98      4.74 o 
   4   2  35       54.67       62.19      6.03 o 
   5   2  35       49.17       48.17      5.68 o 
   6   2  35      231.87      223.61     13.14 o 
   7   2  35        3.45        4.90      5.62 o 
 -12   3  35       27.07       25.85      5.80 o 
 -11   3  35       16.00       19.41      5.19 o 
 -10   3  35       22.41       13.55      4.75 o 
  -9   3  35      183.65      193.40     10.73 o 
  -8   3  35      167.15      169.40      9.13 o 
  -7   3  35      370.37      374.02     11.98 o 
  -6   3  35     1114.91     1102.48     24.61 o 
  -5   3  35      198.48      209.28      9.17 o 
  -4   3  35       58.30       41.11      4.36 o 
  -3   3  35     2036.44     1955.24     30.02 o 
  -2   3  35      137.71      156.37      7.30 o 
  -1   3  35      932.65      923.36     17.48 o 
   0   3  35       14.40        5.74      3.51 o 
   1   3  35       90.38      105.38      6.80 o 
   2   3  35      532.33      528.42     12.31 o 
   3   3  35      498.05      501.16     14.40 o 
   4   3  35        8.61        5.30      4.36 o 
   5   3  35       49.10       54.94      7.66 o 
   6   3  35      468.23      425.59     17.38 o 
   7   3  35       35.02       33.65      7.19 o 
 -11   4  35        5.99        0.23      5.63 o 
 -10   4  35      264.28      230.45     21.24 o 
  -9   4  35      106.84      142.02     25.16 o 
  -8   4  35       78.90       61.70      7.51 o 
  -7   4  35      813.41      814.37     22.60 o 
  -6   4  35      311.36      285.68     13.17 o 
  -5   4  35       24.99       26.37      4.48 o 
  -4   4  35       13.39        7.05      3.51 o 
  -3   4  35       18.56       17.43      4.02 o 
  -2   4  35      700.82      725.29     18.23 o 
  -1   4  35      280.11      277.70     16.66 o 
   0   4  35      214.29      210.60      8.89 o 
   1   4  35       55.04       60.77      5.24 o 
   2   4  35        0.17       -0.42      2.93 o 
   3   4  35       31.08       30.87      4.91 o 
   4   4  35        7.36        5.14      4.44 o 
   5   4  35        3.08       12.82      5.03 o 
   6   4  35        7.75        0.81      5.51 o 
 -10   5  35        3.40       -5.18      5.69 o 
  -9   5  35       79.04       71.72     10.30 o 
  -8   5  35        0.42       -0.53      4.39 o 
  -7   5  35       25.77       26.56      5.49 o 
  -6   5  35      325.54      322.76     16.15 o 
  -5   5  35       36.33       50.89      5.81 o 
  -4   5  35       21.00       22.35      5.30 o 
  -3   5  35        7.50       11.01      4.63 o 
  -2   5  35      167.41      171.50     11.22 o 
  -1   5  35        0.90       -3.83      3.88 o 
   0   5  35      438.64      482.54     24.55 o 
   1   5  35        1.79       -2.44      4.91 o 
   2   5  35       25.29       40.90      7.93 o 
   3   5  35       18.35       22.41      5.66 o 
   4   5  35      203.29      200.21     12.19 o 
   5   5  35       11.69        7.53      6.48 o 
  -8   6  35       17.23       23.56      5.80 o 
  -7   6  35       86.07       59.23      8.78 o 
  -6   6  35      139.76      143.48     12.16 o 
  -5   6  35      114.47      121.28     14.41 o 
  -4   6  35       51.74       57.54      9.57 o 
  -3   6  35        3.52        5.12      4.90 o 
  -2   6  35       11.71       14.99      5.15 o 
  -1   6  35       63.82       65.14      8.58 o 
   0   6  35        0.40        0.72      4.87 o 
   1   6  35       32.40       27.34      7.23 o 
   2   6  35      137.35      153.94     13.21 o 
   3   6  35        0.03       -4.83      5.45 o 
  -5   7  35        3.57        6.37      7.33 o 
  -4   7  35      119.00      128.22     10.48 o 
  -3   7  35       76.89       90.09      9.08 o 
  -2   7  35      238.25      252.82     15.87 o 
  -1   7  35        4.73        2.12      5.61 o 
   0   7  35       11.48        5.00      5.38 o 
 -12   0  36        7.23       -6.87      6.61 o 
 -11   0  36      387.63      401.19     33.32 o 
 -10   0  36        0.92       -1.64      5.43 o 
  -9   0  36       32.54       24.87     13.41 o 
  -8   0  36       16.06       15.56      3.99 o 
  -7   0  36      433.83      457.09     16.61 o 
  -6   0  36      117.43      122.74     10.20 o 
  -5   0  36      243.26      248.57     21.05 o 
  -4   0  36      773.97      850.26     23.83 o 
  -3   0  36      153.51      160.68      9.45 o 
  -2   0  36      983.63     1060.39     28.13 o 
  -1   0  36      210.11      231.80     10.81 o 
   0   0  36        0.66        3.16      3.49 o 
   1   0  36      719.75      721.11     18.90 o 
   2   0  36      791.73      818.26     20.93 o 
   3   0  36       81.59       78.72      6.94 o 
   4   0  36      191.78      190.65     10.10 o 
   5   0  36      280.65      271.82     11.52 o 
   6   0  36      567.15      591.59     23.88 o 
   7   0  36        4.57        0.39      8.06 o 
 -12   1  36       25.26       20.18      6.10 o 
 -11   1  36       32.04       29.06      4.84 o 
 -10   1  36      324.92      334.50     12.87 o 
  -9   1  36        4.11        5.02      3.80 o 
  -8   1  36      370.86      377.02     10.88 o 
  -7   1  36     1285.27     1364.66     24.46 o 
  -6   1  36       19.06       15.07      3.39 o 
  -5   1  36      335.41      336.71      9.47 o 
  -4   1  36      340.71      351.97      9.38 o 
  -3   1  36       97.24      104.21      5.09 o 
  -2   1  36      615.22      632.17     12.51 o 
  -1   1  36        0.45        6.04      2.37 o 
   0   1  36       40.61       37.60      3.57 o 
   1   1  36      269.87      251.62      7.49 o 
   2   1  36      301.88      305.46      8.35 o 
   3   1  36       27.73       31.58      4.20 o 
   4   1  36        3.08        5.72      4.10 o 
   5   1  36        1.19        0.29      3.18 o 
   6   1  36       39.69       37.99      4.49 o 
   7   1  36      117.41      106.92      6.70 o 
 -12   2  36      203.80      225.44     19.90 o 
 -11   2  36        9.80       10.67      4.04 o 
 -10   2  36      168.44      188.22      9.47 o 
  -9   2  36        1.06       -0.54      2.97 o 
  -8   2  36        7.69        5.88      2.92 o 
  -7   2  36       18.02       16.16      3.15 o 
  -6   2  36       59.98       67.48      4.75 o 
  -5   2  36       18.33       19.51      3.32 o 
  -4   2  36      146.54      155.64      9.29 o 
  -3   2  36       10.42       14.59      2.73 o 
  -2   2  36       43.44       36.63      4.88 o 
  -1   2  36      138.37      115.82      6.65 o 
   0   2  36        9.38       13.10      3.51 o 
   1   2  36      103.39       94.85      7.75 o 
   2   2  36       61.64       59.93      6.77 o 
   3   2  36      254.17      271.84     12.41 o 
   4   2  36       86.98       97.06      7.30 o 
   5   2  36       55.51       63.24      6.35 o 
   6   2  36        6.59        9.01      4.40 o 
   7   2  36        8.12       11.06      5.15 o 
 -12   3  36       29.60       37.28      6.34 o 
 -11   3  36      367.50      351.88     14.24 o 
 -10   3  36        0.96        5.64      5.71 o 
  -9   3  36       47.85       43.87      6.08 o 
  -8   3  36       67.36       75.06      6.48 o 
  -7   3  36       54.53       53.36      5.51 o 
  -6   3  36      959.72      883.95     21.35 o 
  -5   3  36      393.78      384.06     15.37 o 
  -4   3  36      111.05      100.31      6.14 o 
  -3   3  36        9.48       12.34      3.83 o 
  -2   3  36        2.14        3.64      2.83 o 
  -1   3  36      683.59      666.04     14.29 o 
   0   3  36      521.82      551.89     13.79 o 
   1   3  36      136.36      153.10      8.13 o 
   2   3  36      262.31      272.25      9.19 o 
   3   3  36       68.77       73.21      6.02 o 
   4   3  36       10.11        9.28      4.51 o 
   5   3  36      723.70      688.04     30.83 o 
   6   3  36       31.95       34.01      7.21 o 
 -11   4  36        0.14       -6.21      5.10 o 
 -10   4  36        9.68       12.11      6.08 o 
  -9   4  36      429.19      411.51     18.47 o 
  -8   4  36        2.25       14.96      7.14 o 
  -7   4  36       11.29        7.60      4.39 o 
  -6   4  36        0.17       -3.19      3.88 o 
  -5   4  36      328.05      297.24     13.44 o 
  -4   4  36       69.89       78.92      6.46 o 
  -3   4  36     1400.83     1235.21     24.63 o 
  -2   4  36      698.65      674.52     16.65 o 
  -1   4  36       97.93       91.30      6.94 o 
   0   4  36      373.03      358.05     10.59 o 
   1   4  36        0.13       -1.38      2.67 o 
   2   4  36       36.66       37.56      4.59 o 
   3   4  36       11.13        8.04      4.07 o 
   4   4  36        0.16        5.35      4.54 o 
   5   4  36      118.93      144.70     12.12 o 
   6   4  36        2.23        7.41      7.64 o 
 -10   5  36      230.39      230.34     16.39 o 
  -9   5  36      157.86      151.77     22.32 o 
  -8   5  36      266.59      283.72     14.67 o 
  -7   5  36      164.83      133.39      9.44 o 
  -6   5  36     1184.48     1155.16     33.17 o 
  -5   5  36       13.56       12.68      4.29 o 
  -4   5  36        5.22       10.13      4.61 o 
  -3   5  36      597.54      645.30     19.61 o 
  -2   5  36      480.03      498.51     17.04 o 
  -1   5  36      241.71      250.73     13.63 o 
   0   5  36       49.84       53.71      7.14 o 
   1   5  36       24.83       16.21      6.38 o 
   2   5  36      152.58      167.10     13.49 o 
   3   5  36       48.27       52.31      7.23 o 
   4   5  36      378.57      348.41     15.66 o 
  -8   6  36      118.99      110.25     10.29 o 
  -7   6  36       22.31       35.60      7.61 o 
  -6   6  36       81.20       87.56      9.95 o 
  -5   6  36       82.41       82.85      8.63 o 
  -4   6  36        0.18        0.06      4.45 o 
  -3   6  36       46.91       55.06      7.50 o 
  -2   6  36      102.89       99.72      9.21 o 
  -1   6  36       60.56       64.38      8.62 o 
   0   6  36       49.29       67.28     10.08 o 
   1   6  36       18.59       12.21      6.49 o 
   2   6  36       42.14       51.02      8.89 o 
   3   6  36        1.07        3.97      6.78 o 
  -4   7  36        2.30       12.35      9.93 o 
  -3   7  36       29.83       33.10      7.97 o 
  -2   7  36        2.12        1.93      5.42 o 
  -1   7  36       26.17       20.19      7.54 o 
 -12   1  37      395.67      370.24     15.67 o 
 -11   1  37      439.70      426.63     13.05 o 
 -10   1  37        2.74        0.15      3.65 o 
  -9   1  37      155.23      155.26      7.92 o 
  -8   1  37       52.22       44.37      4.75 o 
  -7   1  37      113.08      124.51      7.13 o 
  -6   1  37        0.85        5.02      3.25 o 
  -5   1  37      629.45      656.56     17.56 o 
  -4   1  37      110.09      124.01      8.94 o 
  -3   1  37      564.85      561.96     11.60 o 
  -2   1  37      138.22      141.36      5.86 o 
  -1   1  37      116.46      135.69      5.85 o 
   0   1  37       65.82       64.36      4.46 o 
   1   1  37       35.82       38.43      3.82 o 
   2   1  37      513.99      491.19     11.07 o 
   3   1  37      312.54      285.89      9.77 o 
   4   1  37      103.87      104.86      6.82 o 
   5   1  37      172.11      171.94     12.13 o 
   6   1  37        9.03       11.12      4.07 o 
   7   1  37       43.52       36.60      5.84 o 
 -12   2  37      319.26      326.24     14.35 o 
 -11   2  37        1.65        0.13      3.71 o 
 -10   2  37       21.37       19.51      4.43 o 
  -9   2  37      155.56      147.09     10.96 o 
  -8   2  37      165.33      160.38      7.36 o 
  -7   2  37      471.94      467.59     10.52 o 
  -6   2  37       20.64       19.64      3.29 o 
  -5   2  37        2.24        2.87      2.69 o 
  -4   2  37        6.96        9.75      2.80 o 
  -3   2  37      302.94      285.25      9.59 o 
  -2   2  37        6.65        1.60      2.89 o 
  -1   2  37       79.69       65.22      5.73 o 
   0   2  37      173.55      144.73      9.44 o 
   1   2  37       94.67       92.55      7.84 o 
   2   2  37      355.76      370.67     14.34 o 
   3   2  37        0.87        7.23      4.30 o 
   4   2  37        3.22        2.15      3.63 o 
   5   2  37       79.70       87.42      9.56 o 
   6   2  37      118.37      111.92      8.37 o 
   7   2  37      150.81      159.30     12.57 o 
 -11   3  37      692.42      672.03     19.50 o 
 -10   3  37      164.62      157.11     15.18 o 
  -9   3  37       56.36       54.80      6.58 o 
  -8   3  37       18.84       20.56      6.05 o 
  -7   3  37      856.47      871.60     19.65 o 
  -6   3  37      179.69      188.18     10.31 o 
  -5   3  37     1216.98     1181.28     26.01 o 
  -4   3  37       92.67       89.85      5.97 o 
  -3   3  37       50.52       57.41      4.97 o 
  -2   3  37      780.90      763.43     15.70 o 
  -1   3  37      622.83      643.23     16.02 o 
   0   3  37      745.41      712.79     16.24 o 
   1   3  37      125.06      134.05      9.54 o 
   2   3  37        5.00        0.96      3.34 o 
   3   3  37      477.09      476.01     13.20 o 
   4   3  37      208.73      202.76     10.80 o 
   5   3  37        3.08       19.66      5.97 o 
   6   3  37       72.19       81.67      9.72 o 
 -10   4  37       95.55      104.71     12.37 o 
  -9   4  37       10.05        9.58      5.82 o 
  -8   4  37       62.94       57.32     17.57 o 
  -7   4  37       16.68       14.05      5.24 o 
  -6   4  37        6.07        0.27      4.08 o 
  -5   4  37      145.79      164.85     10.69 o 
  -4   4  37       66.81       69.00      6.87 o 
  -3   4  37       54.80       65.33      6.12 o 
  -2   4  37      434.49      401.19     17.15 o 
  -1   4  37       25.69       26.85      4.66 o 
   0   4  37      195.57      197.05     10.43 o 
   1   4  37       52.17       50.10      5.17 o 
   2   4  37        0.18       -2.65      3.06 o 
   3   4  37      283.12      283.57     11.04 o 
   4   4  37        1.07       -1.02      4.39 o 
   5   4  37      196.31      206.89     12.27 o 
  -9   5  37       58.80       60.48      9.20 o 
  -8   5  37      397.30      383.96     17.05 o 
  -7   5  37       18.37       23.26      6.76 o 
  -6   5  37       54.14       82.21      8.31 o 
  -5   5  37      190.30      203.76     11.85 o 
  -4   5  37      387.48      410.22     20.04 o 
  -3   5  37       65.60       64.98     12.47 o 
  -2   5  37       80.81       85.02      8.49 o 
  -1   5  37      256.86      246.78     13.75 o 
   0   5  37      218.36      231.64     13.35 o 
   1   5  37        0.03       -2.16      4.92 o 
   2   5  37      153.92      176.25     13.95 o 
   3   5  37       23.79       23.34      6.13 o 
   4   5  37        1.02        2.17      5.95 o 
  -7   6  37        0.84       -0.77      4.49 o 
  -6   6  37      303.97      286.88     16.81 o 
  -5   6  37       10.25       18.66      6.15 o 
  -4   6  37        7.98       10.58      5.20 o 
  -3   6  37        0.07       -2.00      4.79 o 
  -2   6  37       11.10       10.96      5.11 o 
  -1   6  37       72.07       74.98      9.41 o 
   0   6  37       30.06       37.33      7.70 o 
   1   6  37      120.17      129.12     14.42 o 
   2   6  37       22.58       26.49      7.59 o 
 -12   0  38       37.22       38.02     11.02 o 
 -11   0  38        4.89      -11.50      9.49 o 
 -10   0  38       47.43       36.31      8.98 o 
  -9   0  38        1.88        7.31      5.93 o 
  -8   0  38       40.43       47.54      7.41 o 
  -7   0  38      306.88      342.37     14.57 o 
  -6   0  38      548.50      545.50     16.08 o 
  -5   0  38      206.79      224.98     17.92 o 
  -4   0  38       76.27       66.86      6.81 o 
  -3   0  38      169.30      169.66      9.80 o 
  -2   0  38     2119.59     2184.24     50.79 o 
  -1   0  38        1.37        0.70      3.60 o 
   0   0  38        6.53        5.52      5.22 o 
   1   0  38      130.24      141.43      9.80 o 
   2   0  38       70.51       62.65      7.16 o 
   3   0  38      121.71      135.72      8.88 o 
   4   0  38      165.52      158.56      9.67 o 
   5   0  38      136.93      134.32      9.08 o 
   6   0  38      334.71      324.07     18.12 o 
   7   0  38        3.14       -0.76      5.69 o 
 -12   1  38        3.58       -5.37      7.53 o 
 -11   1  38       14.17       15.74      5.71 o 
 -10   1  38      149.38      163.21      8.84 o 
  -9   1  38       59.45       66.57      5.66 o 
  -8   1  38       87.93       85.36      6.08 o 
  -7   1  38      192.38      209.78      9.24 o 
  -6   1  38      569.68      569.61     14.48 o 
  -5   1  38       56.39       58.43      5.21 o 
  -4   1  38       74.86       74.71      9.94 o 
  -3   1  38      109.92      115.63      5.38 o 
  -2   1  38      244.47      247.16      7.41 o 
  -1   1  38      669.54      671.52     13.30 o 
   0   1  38      193.86      238.16      7.40 o 
   1   1  38      548.07      551.84     11.91 o 
   2   1  38       19.50       33.09      4.03 o 
   3   1  38       64.78       68.57      5.64 o 
   4   1  38      222.99      209.64      9.15 o 
   5   1  38        4.82        9.16      3.75 o 
   6   1  38        7.86        4.92      4.93 o 
 -12   2  38      365.59      378.00     31.12 o 
 -11   2  38        5.97        6.70      5.13 o 
 -10   2  38        0.38       -0.69      3.69 o 
  -9   2  38        0.59        0.92      3.48 o 
  -8   2  38       17.22       18.69      3.65 o 
  -7   2  38        7.87       12.83      3.07 o 
  -6   2  38        7.46        6.40      2.78 o 
  -5   2  38      268.53      259.88      8.59 o 
  -4   2  38       57.57       67.39      4.91 o 
  -3   2  38        1.91       -0.91      2.76 o 
  -2   2  38      129.82      141.26      8.19 o 
  -1   2  38      273.51      282.05     16.99 o 
   0   2  38      184.38      182.70     10.73 o 
   1   2  38      881.41      875.38     23.31 o 
   2   2  38       24.50       32.11      5.69 o 
   3   2  38       41.64       36.82      6.15 o 
   4   2  38      109.30      107.49      9.29 o 
   5   2  38      913.50      860.97     21.12 o 
   6   2  38      393.74      388.46     13.77 o 
 -11   3  38        1.21       14.39      5.31 o 
 -10   3  38      351.64      368.44     17.73 o 
  -9   3  38      232.04      228.33     11.47 o 
  -8   3  38      398.13      360.82     12.42 o 
  -7   3  38       74.53       93.51      8.45 o 
  -6   3  38        0.05        0.16      3.71 o 
  -5   3  38      244.29      235.87     13.10 o 
  -4   3  38      411.93      398.36     13.00 o 
  -3   3  38      862.42      830.20     16.72 o 
  -2   3  38       84.07      108.02      6.51 o 
  -1   3  38      515.09      497.38     12.32 o 
   0   3  38      129.06      113.71      7.24 o 
   1   3  38      488.23      505.60     16.82 o 
   2   3  38      136.98      146.05      9.44 o 
   3   3  38      687.10      669.67     18.05 o 
   4   3  38      485.87      479.38     18.91 o 
   5   3  38       66.98       54.76      6.68 o 
   6   3  38       69.19       63.94      8.96 o 
 -10   4  38      271.02      250.16     25.54 o 
  -9   4  38       43.37       63.87      8.86 o 
  -8   4  38       91.72       73.86      8.25 o 
  -7   4  38        6.59       11.03      4.80 o 
  -6   4  38       17.94       20.97      6.29 o 
  -5   4  38        1.03        4.91      4.34 o 
  -4   4  38      127.75      109.20      7.71 o 
  -3   4  38        1.49        3.22      3.60 o 
  -2   4  38        0.01        6.73      3.77 o 
  -1   4  38      123.89      115.11      7.05 o 
   0   4  38       55.74       59.82      6.75 o 
   1   4  38        8.87       12.46      3.86 o 
   2   4  38       11.05        8.04      3.48 o 
   3   4  38       36.93       52.16      5.81 o 
   4   4  38      205.44      173.97      9.66 o 
   5   4  38       14.71       21.47      6.49 o 
  -9   5  38      372.72      411.14     20.17 o 
  -8   5  38        6.23        3.83      5.05 o 
  -7   5  38       27.26       22.06      6.11 o 
  -6   5  38      531.96      571.97     23.32 o 
  -5   5  38      284.35      304.47     13.58 o 
  -4   5  38      842.34      809.07     19.64 o 
  -3   5  38       21.17       15.10      5.31 o 
  -2   5  38       11.09       13.26      5.26 o 
  -1   5  38        7.36        7.07      4.80 o 
   0   5  38      538.67      542.00     18.46 o 
   1   5  38        0.21       -1.30      5.13 o 
   2   5  38       93.13       90.60      8.68 o 
   3   5  38       29.09       30.64      6.35 o 
  -7   6  38        1.13       -3.10      4.61 o 
  -6   6  38        4.55        6.63      5.79 o 
  -5   6  38       49.24       56.91      7.86 o 
  -4   6  38      700.50      688.63     25.93 o 
  -3   6  38      327.30      345.17     16.17 o 
  -2   6  38        5.63       10.13      5.30 o 
  -1   6  38      113.90      105.17     11.07 o 
   0   6  38      117.52      113.31     11.59 o 
   1   6  38      213.03      212.65     15.50 o 
 -12   1  39        4.09        4.63      5.48 o 
 -11   1  39      180.96      170.60     16.57 o 
 -10   1  39      114.01      121.08      7.72 o 
  -9   1  39      624.96      614.35     14.80 o 
  -8   1  39      125.21      141.88      7.96 o 
  -7   1  39      118.53      106.47      6.62 o 
  -6   1  39      717.26      693.21     16.53 o 
  -5   1  39      395.08      390.20     11.59 o 
  -4   1  39       30.03       42.61      5.93 o 
  -3   1  39      829.79      840.53     30.23 o 
  -2   1  39      195.50      193.95      6.94 o 
  -1   1  39      686.66      712.22     13.92 o 
   0   1  39     1787.91     1767.38     27.84 o 
   1   1  39      292.13      302.89      8.51 o 
   2   1  39      477.72      441.45     19.34 o 
   3   1  39       52.39       53.96      5.27 o 
   4   1  39       13.54       18.54      4.36 o 
   5   1  39      544.19      512.53     17.50 o 
   6   1  39       84.95       87.20      8.38 o 
 -11   2  39       55.07       52.23      7.26 o 
 -10   2  39       37.40       34.29      6.28 o 
  -9   2  39        0.50       -2.45      3.34 o 
  -8   2  39       54.54       51.02      6.73 o 
  -7   2  39        0.14        3.12      2.73 o 
  -6   2  39      196.08      184.78      7.43 o 
  -5   2  39      257.97      267.54     10.30 o 
  -4   2  39       76.01       81.51      6.94 o 
  -3   2  39      108.22      115.31      7.16 o 
  -2   2  39      132.69      143.50      8.33 o 
  -1   2  39       31.25       30.45      5.33 o 
   0   2  39       25.64       33.26      5.67 o 
   1   2  39      183.18      180.80     10.92 o 
   2   2  39        1.39        6.84      4.60 o 
   3   2  39      244.82      223.06     17.06 o 
   4   2  39        0.50        9.50      4.94 o 
   5   2  39      123.28      114.14      9.94 o 
   6   2  39       84.51       73.43      7.27 o 
 -11   3  39       71.57       54.55      7.92 o 
 -10   3  39      169.89      195.43     11.42 o 
  -9   3  39      739.48      747.81     25.46 o 
  -8   3  39      265.36      295.86     11.63 o 
  -7   3  39        2.93        3.52      3.78 o 
  -6   3  39        4.04        3.84      3.83 o 
  -5   3  39      436.95      423.39     13.90 o 
  -4   3  39      119.46      137.50      7.93 o 
  -3   3  39      151.25      153.03      8.30 o 
  -2   3  39      113.94       95.41      6.30 o 
  -1   3  39      173.70      180.34      8.34 o 
   0   3  39        5.46       11.67      3.81 o 
   1   3  39       37.42       48.74      6.03 o 
   2   3  39       33.26       31.44      6.25 o 
   3   3  39      311.88      329.51     14.74 o 
   4   3  39       17.64       28.76      5.43 o 
   5   3  39        7.05        2.02      4.53 o 
 -10   4  39      336.38      335.20     17.64 o 
  -9   4  39      218.83      239.40     15.91 o 
  -8   4  39      597.77      605.36     19.72 o 
  -7   4  39       23.36       28.15      6.10 o 
  -6   4  39      158.91      132.41     11.60 o 
  -5   4  39      409.97      411.66     15.67 o 
  -4   4  39      434.45      414.89     13.29 o 
  -3   4  39     1134.82     1075.26     34.35 o 
  -2   4  39      459.61      446.81     13.58 o 
  -1   4  39      148.59      142.17      7.78 o 
   0   4  39       89.31       97.09      7.59 o 
   1   4  39      393.86      412.41     12.09 o 
   2   4  39      129.97      116.49      8.12 o 
   3   4  39      550.84      545.09     31.75 o 
   4   4  39       34.02       34.41      5.46 o 
  -9   5  39      259.91      266.85     17.44 o 
  -8   5  39       68.96       61.87      8.38 o 
  -7   5  39       25.57       20.42      6.21 o 
  -6   5  39      161.40      184.42     13.78 o 
  -5   5  39      149.66      135.85     13.30 o 
  -4   5  39      373.15      366.32     13.46 o 
  -3   5  39      146.30      158.17      9.49 o 
  -2   5  39        5.63        6.72      6.36 o 
  -1   5  39       14.71       14.16      5.57 o 
   0   5  39       43.49       53.31      7.59 o 
   1   5  39        3.67        2.70      5.94 o 
   2   5  39       45.64       55.12      7.41 o 
   3   5  39      146.25      128.52     10.43 o 
  -6   6  39      387.34      418.52     20.86 o 
  -5   6  39      173.24      185.02     12.74 o 
  -4   6  39     1018.96     1061.89     28.22 o 
  -3   6  39       69.55       56.02      7.91 o 
  -2   6  39       72.97       75.82      8.84 o 
  -1   6  39       10.98        9.82      6.13 o 
   0   6  39       16.42       13.44      6.62 o 
   1   6  39      160.16      184.47     16.88 o 
 -12   0  40        8.03       11.19      8.67 o 
 -11   0  40        0.05       -0.32      6.21 o 
 -10   0  40      148.61      165.68     14.67 o 
  -9   0  40        9.91        3.25      6.17 o 
  -8   0  40      570.54      582.63     28.01 o 
  -7   0  40     1704.81     1776.07     37.78 o 
  -6   0  40      125.34      131.65      8.60 o 
  -5   0  40       94.38       99.32      8.22 o 
  -4   0  40       78.80       75.26      7.38 o 
  -3   0  40      106.62      103.25     10.43 o 
  -2   0  40      306.99      332.34     13.54 o 
  -1   0  40      154.03      158.12     10.45 o 
   0   0  40       19.52       27.56      7.59 o 
   1   0  40      281.38      258.51     14.35 o 
   2   0  40       69.48       73.34      7.61 o 
   3   0  40      241.19      227.14     11.46 o 
   4   0  40      426.74      409.44     31.35 o 
   5   0  40       64.71       69.80     11.69 o 
   6   0  40      319.24      292.61     20.09 o 
 -11   1  40       30.65       22.95      7.63 o 
 -10   1  40      301.78      296.44     15.01 o 
  -9   1  40      119.83      126.34      8.95 o 
  -8   1  40       79.42       82.70      6.14 o 
  -7   1  40      467.75      487.24     12.63 o 
  -6   1  40       14.71       20.80      4.11 o 
  -5   1  40      192.98      195.94     11.98 o 
  -4   1  40      534.33      525.33     28.81 o 
  -3   1  40      166.83      202.77      9.03 o 
  -2   1  40       55.35       44.37      4.18 o 
  -1   1  40     1471.75     1468.13     23.97 o 
   0   1  40      401.74      409.13      9.92 o 
   1   1  40      418.27      392.09     16.91 o 
   2   1  40      115.49      135.07      7.50 o 
   3   1  40       51.10       50.96      5.13 o 
   4   1  40       20.17       23.62      4.35 o 
   5   1  40      115.43      107.28      7.18 o 
   6   1  40        6.03        7.82      4.90 o 
 -11   2  40       42.22       61.73     13.66 o 
 -10   2  40      347.02      347.74     17.87 o 
  -9   2  40      234.41      255.45     12.62 o 
  -8   2  40      485.86      480.70     12.60 o 
  -7   2  40      567.59      570.18     13.77 o 
  -6   2  40        3.80        2.31      2.76 o 
  -5   2  40        7.47        6.14      3.68 o 
  -4   2  40       16.46       23.34      4.70 o 
  -3   2  40     1204.46     1197.32     23.31 o 
  -2   2  40      950.42      933.14     46.58 o 
  -1   2  40      651.22      649.22     19.19 o 
   0   2  40      266.35      276.90     12.35 o 
   1   2  40       56.28       46.77      6.33 o 
   2   2  40      715.86      692.09     20.62 o 
   3   2  40      173.47      169.19     11.13 o 
   4   2  40      515.46      473.24     22.62 o 
   5   2  40        0.45        6.23      5.23 o 
 -11   3  40      153.46      159.16     13.56 o 
 -10   3  40      191.73      180.98     12.39 o 
  -9   3  40       10.02       10.43      5.43 o 
  -8   3  40      497.83      445.72     13.96 o 
  -7   3  40      180.85      187.75      9.93 o 
  -6   3  40      428.76      400.69     14.29 o 
  -5   3  40      112.49      121.60     10.58 o 
  -4   3  40      211.79      214.28      9.54 o 
  -3   3  40       57.82       58.54      5.64 o 
  -2   3  40      164.92      177.14      9.06 o 
  -1   3  40       17.01       20.50      4.32 o 
   0   3  40      583.82      600.84     16.79 o 
   1   3  40      591.83      541.05     18.22 o 
   2   3  40       69.13       73.06     14.86 o 
   3   3  40       67.74       81.24      8.70 o 
   4   3  40       45.64       49.39      9.44 o 
   5   3  40        1.53       13.96      5.07 o 
 -10   4  40       23.26       44.94     11.85 o 
  -9   4  40      138.51      139.67     12.62 o 
  -8   4  40      178.11      197.69     12.68 o 
  -7   4  40       21.55       23.04      6.09 o 
  -6   4  40       16.32       24.19      6.46 o 
  -5   4  40       90.23      106.96     11.41 o 
  -4   4  40      116.71       99.02      7.70 o 
  -3   4  40      236.23      244.49     11.38 o 
  -2   4  40       55.84       43.12      5.98 o 
  -1   4  40       23.20       32.02      4.64 o 
   0   4  40       66.29       58.11      5.54 o 
   1   4  40       53.88       49.11      5.38 o 
   2   4  40       69.40       62.29     10.56 o 
   3   4  40       14.13       28.85      7.88 o 
   4   4  40       47.86       34.57      6.29 o 
  -8   5  40      467.01      501.12     19.15 o 
  -7   5  40        0.30       -2.08      4.83 o 
  -6   5  40      127.36      143.27     13.85 o 
  -5   5  40       81.41       88.99      8.82 o 
  -4   5  40       47.64       44.16      6.63 o 
  -3   5  40      140.77      135.67      9.16 o 
  -2   5  40       31.46       26.13      5.22 o 
  -1   5  40       87.19       82.07      8.86 o 
   0   5  40       38.63       37.29      7.03 o 
   1   5  40      156.27      179.87     14.41 o 
   2   5  40      166.21      177.48     11.77 o 
  -5   6  40      827.78      772.17     23.70 o 
  -4   6  40      177.58      177.56     12.53 o 
  -3   6  40      113.52      105.69     10.47 o 
  -2   6  40       44.25       40.00      7.25 o 
  -1   6  40        3.80        3.76      5.82 o 
   0   6  40       24.82       25.53      8.54 o 
 -11   1  41      166.92      155.25     11.37 o 
 -10   1  41       39.52       48.50      5.49 o 
  -9   1  41      470.82      492.65     14.75 o 
  -8   1  41      608.52      623.64     16.63 o 
  -7   1  41      369.34      378.93     11.23 o 
  -6   1  41      154.81      161.14      8.53 o 
  -5   1  41      373.86      374.74     14.15 o 
  -4   1  41       42.77       46.42      4.99 o 
  -3   1  41      741.02      764.30     18.98 o 
  -2   1  41      197.61      198.92      9.35 o 
  -1   1  41       19.33       35.37      4.68 o 
   0   1  41       65.94       81.87      5.27 o 
   1   1  41        5.81       12.93      3.00 o 
   2   1  41       86.45       88.13      6.24 o 
   3   1  41       26.24       25.72      4.21 o 
   4   1  41      141.33      142.17     10.20 o 
   5   1  41      114.00      118.80     11.10 o 
 -11   2  41       82.26       81.90      8.68 o 
 -10   2  41       19.45       20.82      5.83 o 
  -9   2  41      112.04      107.03     16.66 o 
  -8   2  41       29.94       37.32      5.91 o 
  -7   2  41       12.63       14.39      5.20 o 
  -6   2  41       24.72       30.01      5.80 o 
  -5   2  41      606.97      598.92     16.81 o 
  -4   2  41      148.42      135.69      8.79 o 
  -3   2  41      900.46      862.90     21.01 o 
  -2   2  41      115.65      117.06      8.83 o 
  -1   2  41       52.76       60.24      6.80 o 
   0   2  41      547.87      552.93     27.70 o 
   1   2  41      225.12      205.60     12.60 o 
   2   2  41       15.75       14.24      4.99 o 
   3   2  41       64.80       59.19      7.42 o 
   4   2  41       55.29       68.23      7.96 o 
   5   2  41       21.80       24.29      6.30 o 
 -10   3  41      146.15      151.08     11.51 o 
  -9   3  41        7.25        3.19      6.11 o 
  -8   3  41       75.43       78.59      6.87 o 
  -7   3  41        8.46        8.41      4.02 o 
  -6   3  41       56.41       49.15      6.13 o 
  -5   3  41       19.57       17.98      6.87 o 
  -4   3  41        5.70       16.06      4.93 o 
  -3   3  41       41.47       37.91      5.07 o 
  -2   3  41      317.72      286.16     10.88 o 
  -1   3  41      462.27      474.43     13.55 o 
   0   3  41       63.99       63.35      8.15 o 
   1   3  41       23.41       27.10      6.20 o 
   2   3  41       33.03       39.72      8.48 o 
   3   3  41      325.19      321.17     18.24 o 
   4   3  41      163.42      177.57     13.64 o 
  -9   4  41      243.40      219.25     18.81 o 
  -8   4  41      407.05      393.15     16.69 o 
  -7   4  41     1114.71     1083.65     28.21 o 
  -6   4  41      593.55      584.89     21.75 o 
  -5   4  41      243.28      232.37     15.09 o 
  -4   4  41        2.79        4.73      4.24 o 
  -3   4  41       12.45       16.29      4.06 o 
  -2   4  41       62.98       55.51      5.63 o 
  -1   4  41      139.54      136.49      8.27 o 
   0   4  41      387.31      378.03     12.30 o 
   1   4  41        0.93       -0.28      3.57 o 
   2   4  41       50.52       67.76      7.61 o 
   3   4  41      129.14      127.14     11.09 o 
  -8   5  41       38.60       44.43      7.59 o 
  -7   5  41       21.05       16.33      6.04 o 
  -6   5  41       72.94       71.85      9.72 o 
  -5   5  41        7.44       10.28      5.07 o 
  -4   5  41        7.90       10.72      4.45 o 
  -3   5  41      151.75      142.87      9.35 o 
  -2   5  41       47.32       45.34      6.03 o 
  -1   5  41        9.99       14.10      4.50 o 
   0   5  41       60.15       54.05      9.06 o 
   1   5  41        0.66        4.13      5.04 o 
   2   5  41        0.75        2.91      5.11 o 
  -4   6  41        0.08        1.37      6.90 o 
  -3   6  41      401.50      388.12     17.83 o 
  -2   6  41       19.71       11.38      5.90 o 
 -11   0  42       45.66       49.04      9.85 o 
 -10   0  42       42.90       36.82      8.78 o 
  -9   0  42     2525.38     2552.16     68.32 o 
  -8   0  42      165.39      154.37     13.99 o 
  -7   0  42      954.55      983.93     33.36 o 
  -6   0  42        5.12        4.06      3.71 o 
  -5   0  42       10.86       14.33      6.62 o 
  -4   0  42      330.88      317.73     16.58 o 
  -3   0  42        1.69        3.48      4.10 o 
  -2   0  42      729.73      702.87     29.24 o 
  -1   0  42      245.06      273.79     14.64 o 
   0   0  42      193.94      190.50     10.43 o 
   1   0  42      263.70      251.04     17.49 o 
   2   0  42       25.44       25.88     10.98 o 
   3   0  42       97.46       76.35      7.99 o 
   4   0  42        2.23       -1.33      5.82 o 
   5   0  42       30.41       31.71      8.99 o 
 -11   1  42       50.15       48.23      7.45 o 
 -10   1  42       11.42        3.69      5.02 o 
  -9   1  42      282.07      287.38     10.13 o 
  -8   1  42      115.06      121.75      7.32 o 
  -7   1  42       66.60       66.75      5.72 o 
  -6   1  42      161.64      192.67      9.03 o 
  -5   1  42      342.92      353.11     11.37 o 
  -4   1  42       91.43       84.10      6.33 o 
  -3   1  42       46.57       54.72      5.70 o 
  -2   1  42      236.03      233.89      9.53 o 
  -1   1  42      165.12      188.38     11.75 o 
   0   1  42        0.02        9.57      3.64 o 
   1   1  42      337.47      350.51     11.50 o 
   2   1  42      197.28      194.07      9.22 o 
   3   1  42       85.24       92.29      8.33 o 
   4   1  42       52.80       49.42      6.86 o 
   5   1  42       27.02       32.43      6.26 o 
 -11   2  42      269.33      299.78     14.56 o 
 -10   2  42      384.19      381.19     15.77 o 
  -9   2  42       26.94       29.42      6.21 o 
  -8   2  42        1.79       14.60      4.74 o 
  -7   2  42       54.33       63.83      6.94 o 
  -6   2  42      176.59      179.53     11.31 o 
  -5   2  42      342.64      348.66     14.21 o 
  -4   2  42      143.58      136.55      8.94 o 
  -3   2  42       79.55       74.61      7.47 o 
  -2   2  42       37.22       26.74      5.53 o 
  -1   2  42      219.16      219.95     11.59 o 
   0   2  42      249.62      243.26     12.26 o 
   1   2  42       75.54       54.57      7.01 o 
   2   2  42        2.29        6.08      4.65 o 
   3   2  42       69.39       66.36      9.79 o 
   4   2  42       42.09       46.35      7.29 o 
   5   2  42        2.58       -0.46      4.89 o 
 -10   3  42       13.58       30.94      6.62 o 
  -9   3  42       13.69       16.02      5.76 o 
  -8   3  42      327.38      317.01     13.33 o 
  -7   3  42       11.34       10.44      4.20 o 
  -6   3  42       29.85       28.83      5.49 o 
  -5   3  42       35.90       36.41      5.74 o 
  -4   3  42        1.26        1.09      3.87 o 
  -3   3  42        1.68        4.02      3.74 o 
  -2   3  42      103.97      103.71      8.11 o 
  -1   3  42      425.76      408.68     26.38 o 
   0   3  42        0.05       -4.73      3.65 o 
   1   3  42        2.33       10.62      5.65 o 
   2   3  42       74.94       68.56      8.27 o 
   3   3  42       39.13       54.53      9.11 o 
   4   3  42      223.36      245.61     14.51 o 
  -9   4  42        1.04        4.27      5.69 o 
  -8   4  42       78.78       80.64     14.16 o 
  -7   4  42      139.30      133.99     10.72 o 
  -6   4  42        7.68       10.51      8.50 o 
  -5   4  42      184.39      170.50     13.32 o 
  -4   4  42      122.20      104.80      8.86 o 
  -3   4  42        8.41        2.72      3.77 o 
  -2   4  42       11.26        0.01      3.52 o 
  -1   4  42       21.56       17.40      4.20 o 
   0   4  42      153.98      159.97      9.86 o 
   1   4  42        0.51       -0.05      4.51 o 
   2   4  42       51.76       45.40      7.80 o 
   3   4  42        0.94       -1.94      5.24 o 
  -7   5  42      103.20      108.69     12.15 o 
  -6   5  42       10.52        9.87      6.50 o 
  -5   5  42      282.04      262.43     17.17 o 
  -4   5  42      236.44      218.99     12.79 o 
  -3   5  42      265.02      256.56     12.51 o 
  -2   5  42      178.60      151.46     14.21 o 
  -1   5  42      350.50      335.16     13.84 o 
   0   5  42      305.04      337.24     15.24 o 
   1   5  42       25.21       28.90      5.62 o 
 -11   1  43       88.90       91.96      9.44 o 
 -10   1  43       64.87       58.71      7.56 o 
  -9   1  43        4.05        9.89      4.49 o 
  -8   1  43        1.43       -3.91      3.18 o 
  -7   1  43       54.14       64.90      5.69 o 
  -6   1  43      167.24      163.89      8.26 o 
  -5   1  43        5.61        5.48      3.60 o 
  -4   1  43       64.08       69.10      5.98 o 
  -3   1  43       10.00        4.54      3.59 o 
  -2   1  43       11.24       16.11      5.53 o 
  -1   1  43       32.87       36.61      5.00 o 
   0   1  43      532.77      521.56     14.65 o 
   1   1  43        3.11        8.52      4.86 o 
   2   1  43      283.75      295.05     14.04 o 
   3   1  43       24.58       25.58      6.24 o 
   4   1  43        3.13        5.06      6.86 o 
 -10   2  43       23.70       28.18      6.32 o 
  -9   2  43       62.43       65.46      9.22 o 
  -8   2  43      743.55      745.08     33.25 o 
  -7   2  43      295.57      293.54     17.43 o 
  -6   2  43       75.37       81.69     10.57 o 
  -5   2  43      217.44      215.17     12.44 o 
  -4   2  43        2.93        2.06      4.17 o 
  -3   2  43      994.40      894.20     25.69 o 
  -2   2  43      104.56      111.49      9.36 o 
  -1   2  43      182.19      170.77     10.83 o 
   0   2  43       46.61       51.30      8.86 o 
   1   2  43        4.43        6.30      4.61 o 
   2   2  43      192.60      175.63     11.48 o 
   3   2  43       33.39       28.58      6.19 o 
   4   2  43        3.30        8.55      5.03 o 
  -9   3  43      148.65      152.13     11.58 o 
  -8   3  43       28.90       42.71      6.96 o 
  -7   3  43       35.19       33.12      5.36 o 
  -6   3  43      114.29      114.40      8.75 o 
  -5   3  43      501.50      502.62     15.89 o 
  -4   3  43       57.72       65.03      6.92 o 
  -3   3  43      206.88      221.18     10.51 o 
  -2   3  43       91.87       81.26     10.69 o 
  -1   3  43      183.65      195.44     15.18 o 
   0   3  43      411.71      435.67     16.92 o 
   1   3  43      842.86      840.63     24.44 o 
   2   3  43       25.03       18.94      6.08 o 
   3   3  43       36.15       33.10      6.83 o 
  -8   4  43      281.13      239.88     14.26 o 
  -7   4  43       22.66       22.63      7.01 o 
  -6   4  43      213.64      208.34     14.74 o 
  -5   4  43       60.35       72.59      9.80 o 
  -4   4  43        1.25        0.18      3.91 o 
  -3   4  43       20.59       15.77      4.47 o 
  -2   4  43       68.93       74.26      7.02 o 
  -1   4  43      435.40      497.80     14.92 o 
   0   4  43        6.90       13.02      5.17 o 
   1   4  43      197.60      201.71     13.03 o 
   2   4  43       86.10       77.74      9.13 o 
  -6   5  43        0.38        6.83      6.03 o 
  -5   5  43      274.02      252.34     20.87 o 
  -4   5  43        2.13        7.18      4.59 o 
  -3   5  43        8.51        9.09      4.68 o 
  -2   5  43        3.26       -3.33      4.13 o 
  -1   5  43       58.04       54.23      6.80 o 
   0   5  43        0.27        2.59      4.82 o 
 -10   0  44       12.89        2.60      6.66 o 
  -9   0  44      550.71      583.71     25.23 o 
  -8   0  44      303.53      259.24     23.52 o 
  -7   0  44     2258.21     2138.37     58.79 o 
  -6   0  44       19.36       14.44      5.86 o 
  -5   0  44      161.88      151.51     10.18 o 
  -4   0  44      261.08      293.07     19.62 o 
  -3   0  44      441.64      438.02     35.25 o 
  -2   0  44        0.90        0.41      3.90 o 
  -1   0  44       54.57       58.47      7.73 o 
   0   0  44      165.54      145.33     10.41 o 
   1   0  44       12.83       12.79      5.38 o 
   2   0  44        1.04        4.95      4.55 o 
   3   0  44       16.92       12.59      5.13 o 
   4   0  44        5.56       17.11      7.89 o 
 -10   1  44       15.66       12.48      5.29 o 
  -9   1  44       90.98       82.13      6.39 o 
  -8   1  44        0.20        2.99      3.53 o 
  -7   1  44      181.77      190.08      8.71 o 
  -6   1  44      158.58      173.41      8.55 o 
  -5   1  44      251.37      264.69     10.06 o 
  -4   1  44      163.86      161.17      8.57 o 
  -3   1  44       13.31       13.03      4.03 o 
  -2   1  44       10.82       18.46      4.33 o 
  -1   1  44       50.75       54.80      5.85 o 
   0   1  44      445.04      452.53     30.28 o 
   1   1  44        2.65        3.14      4.64 o 
   2   1  44       11.64        7.77      5.30 o 
   3   1  44      308.31      282.98     14.14 o 
   4   1  44        0.20        3.95      5.28 o 
 -10   2  44        0.29        3.46      7.97 o 
  -9   2  44       70.58       82.57      8.56 o 
  -8   2  44       56.33       60.11      6.98 o 
  -7   2  44       73.81       89.00      9.81 o 
  -6   2  44      154.89      148.49     10.62 o 
  -5   2  44      105.27      104.32      9.07 o 
  -4   2  44       96.54       78.93      8.03 o 
  -3   2  44      273.25      268.28     12.66 o 
  -2   2  44       17.36       26.31      6.16 o 
  -1   2  44        7.35        9.17      4.50 o 
   0   2  44       90.78      102.05      8.92 o 
   1   2  44        6.83        3.78      4.52 o 
   2   2  44       61.39       77.26     10.33 o 
   3   2  44        6.00       15.08      7.29 o 
   4   2  44       16.32       21.98      5.99 o 
  -9   3  44       70.69       76.35      9.01 o 
  -8   3  44      140.90      177.05     13.22 o 
  -7   3  44       18.90       26.11      6.17 o 
  -6   3  44       21.36       26.13      5.46 o 
  -5   3  44      110.41      108.53      8.62 o 
  -4   3  44      375.08      354.16     17.36 o 
  -3   3  44        3.74        4.30      5.89 o 
  -2   3  44       16.00        8.81      4.48 o 
  -1   3  44        0.75        0.74      4.12 o 
   0   3  44        1.82        8.70      4.69 o 
   1   3  44      580.30      565.71     19.38 o 
   2   3  44      141.31      135.18     10.96 o 
   3   3  44        0.16       -7.78      4.47 o 
  -8   4  44      169.76      149.27     13.14 o 
  -7   4  44       31.70       26.86      7.90 o 
  -6   4  44       24.97       30.05      8.49 o 
  -5   4  44        2.85        2.38      4.79 o 
  -4   4  44       31.70       36.51      5.78 o 
  -3   4  44       17.81        8.30      4.35 o 
  -2   4  44      241.80      221.56     11.06 o 
  -1   4  44      236.59      276.95     12.03 o 
   0   4  44        2.46        0.03      4.67 o 
   1   4  44       75.00      105.46      9.06 o 
  -5   5  44       37.07       31.86      7.93 o 
  -4   5  44       75.13       83.97      9.56 o 
  -3   5  44      337.56      299.53     15.39 o 
  -2   5  44      144.38      133.26      9.60 o 
  -1   5  44       15.87       20.87      5.77 o 
 -10   1  45       45.35       57.71      7.30 o 
  -9   1  45       43.68       42.44      5.18 o 
  -8   1  45      166.54      172.61      8.75 o 
  -7   1  45      268.36      281.08     12.01 o 
  -6   1  45      335.71      333.14     14.80 o 
  -5   1  45        0.90        1.81      3.46 o 
  -4   1  45      305.77      300.27     10.73 o 
  -3   1  45       59.11       58.66      6.07 o 
  -2   1  45      678.89      689.71     18.03 o 
  -1   1  45       66.31       67.79      6.26 o 
   0   1  45      476.87      461.36     18.05 o 
   1   1  45       15.03       17.00      5.64 o 
   2   1  45        1.12        9.55      6.51 o 
   3   1  45      126.45      116.60     10.53 o 
  -9   2  45        0.19        3.66      5.07 o 
  -8   2  45       87.21      100.05      8.49 o 
  -7   2  45      385.74      419.60     14.97 o 
  -6   2  45      356.88      353.98     14.92 o 
  -5   2  45      370.29      351.64     14.67 o 
  -4   2  45        4.83        7.29      4.48 o 
  -3   2  45       48.44       50.85      8.71 o 
  -2   2  45       17.44       14.52      5.57 o 
  -1   2  45        6.79        8.57      5.27 o 
   0   2  45       35.10       27.05      6.94 o 
   1   2  45      145.16      126.09      9.94 o 
   2   2  45      177.16      162.26     11.23 o 
   3   2  45        3.13       -2.37      4.66 o 
  -9   3  45       57.35       47.17      7.56 o 
  -8   3  45      233.01      265.26     21.76 o 
  -7   3  45      187.40      179.85     11.14 o 
  -6   3  45        4.74        0.65      4.82 o 
  -5   3  45        1.14       -1.48      3.98 o 
  -4   3  45      267.24      256.66     11.92 o 
  -3   3  45      175.87      192.05     11.18 o 
  -2   3  45      165.41      195.70     11.43 o 
  -1   3  45      119.94      113.49     12.10 o 
   0   3  45       17.05        7.97      4.85 o 
   1   3  45        0.74       15.34      6.51 o 
   2   3  45      158.20      142.69     11.26 o 
  -7   4  45      323.75      312.80     14.37 o 
  -6   4  45      550.67      546.37     18.11 o 
  -5   4  45      124.62      131.65     12.44 o 
  -4   4  45      644.83      640.70     19.35 o 
  -3   4  45      469.06      477.44     14.59 o 
  -2   4  45      343.16      347.60     15.73 o 
  -1   4  45        8.94       10.84      7.74 o 
   0   4  45       90.50       99.31      9.13 o 
   1   4  45      943.85      910.70     24.28 o 
  -4   5  45      131.80      109.13      9.80 o 
  -3   5  45      324.25      298.01     14.85 o 
 -10   0  46        4.61       -4.06      6.36 o 
  -9   0  46      240.51      247.21     18.47 o 
  -8   0  46       20.70       27.18      7.97 o 
  -7   0  46       53.61       57.14      9.63 o 
  -6   0  46       39.62       41.31      8.69 o 
  -5   0  46        3.82        0.72      4.04 o 
  -4   0  46       20.44       26.63      5.59 o 
  -3   0  46       61.98       66.68      7.61 o 
  -2   0  46      524.88      497.58     17.65 o 
  -1   0  46      409.02      367.38     14.90 o 
   0   0  46      303.48      316.02     13.91 o 
   1   0  46      723.05      745.53     23.06 o 
   2   0  46        9.02        4.20      4.77 o 
   3   0  46       52.34       67.16     11.46 o 
  -9   1  46       32.75       47.30      6.56 o 
  -8   1  46      122.61      133.80      9.91 o 
  -7   1  46       32.64       38.57      5.01 o 
  -6   1  46       37.85       44.00      5.93 o 
  -5   1  46      176.09      171.19     21.57 o 
  -4   1  46       65.75       68.82      6.06 o 
  -3   1  46       62.58       62.82      7.57 o 
  -2   1  46       20.62       25.33      4.71 o 
  -1   1  46       69.07       62.92      9.06 o 
   0   1  46       61.18       60.95      7.89 o 
   1   1  46      373.26      348.00     15.53 o 
   2   1  46       82.72       71.26      8.75 o 
   3   1  46        2.35        7.70      5.59 o 
  -9   2  46       55.96       59.64     11.84 o 
  -8   2  46      164.41      176.25     10.89 o 
  -7   2  46       92.82      100.60      8.58 o 
  -6   2  46      377.25      384.02     15.63 o 
  -5   2  46      291.42      265.12     20.72 o 
  -4   2  46        0.03       -4.09      4.90 o 
  -3   2  46      262.38      305.66     13.70 o 
  -2   2  46      102.21      110.64      9.31 o 
  -1   2  46      167.65      177.54     12.81 o 
   0   2  46        9.06        5.44      5.96 o 
   1   2  46      140.24      119.74     22.80 o 
   2   2  46      214.31      207.12     22.07 o 
  -8   3  46        5.46        7.27     10.18 o 
  -7   3  46      302.63      271.72     13.10 o 
  -6   3  46       60.98       63.29      8.04 o 
  -5   3  46       51.31       48.84      7.11 o 
  -4   3  46       78.44       66.07      9.49 o 
  -3   3  46       47.48       46.16      9.45 o 
  -2   3  46        2.97        4.40      5.37 o 
  -1   3  46       24.11       28.90      5.78 o 
   0   3  46       13.71        7.01      4.97 o 
   1   3  46       94.40       61.56      8.10 o 
  -6   4  46      143.29      129.59     10.05 o 
  -5   4  46        5.56       10.41      5.28 o 
  -4   4  46        2.82       12.68      5.54 o 
  -3   4  46      264.49      246.90     14.16 o 
  -2   4  46        0.92        8.85      8.02 o 
  -1   4  46       71.64       70.82      8.07 o 
   0   4  46        0.87        1.16      5.10 o 
  -9   1  47      266.58      258.75     12.64 o 
  -8   1  47       78.39       91.85      7.56 o 
  -7   1  47      225.28      221.59      9.36 o 
  -6   1  47       36.41       35.65      4.97 o 
  -5   1  47      445.59      456.90     13.66 o 
  -4   1  47      481.63      439.43     13.29 o 
  -3   1  47       89.29       91.71     16.50 o 
  -2   1  47      122.07      136.11     22.28 o 
  -1   1  47        6.35       10.81      5.85 o 
   0   1  47       12.98       24.56      6.26 o 
   1   1  47      149.60      133.71     12.42 o 
   2   1  47       45.59       58.54      8.09 o 
  -8   2  47       27.98       29.52      5.84 o 
  -7   2  47       29.02       30.72      8.54 o 
  -6   2  47       22.37       17.92      5.64 o 
  -5   2  47      117.86      108.68      9.44 o 
  -4   2  47       30.79       29.37      5.84 o 
  -3   2  47       45.56       47.19      6.77 o 
  -2   2  47       11.70       13.87      7.65 o 
  -1   2  47        4.43        9.87      5.57 o 
   0   2  47      181.22      177.80     13.04 o 
   1   2  47       21.71       31.06      7.02 o 
   2   2  47      257.21      232.41     15.09 o 
  -7   3  47       55.07       49.40      6.96 o 
  -6   3  47        1.68       -8.49      4.25 o 
  -5   3  47        0.11       -3.49      4.35 o 
  -4   3  47       24.07       35.16      6.57 o 
  -3   3  47       43.50       39.01      6.97 o 
  -2   3  47        0.05       -0.74      4.18 o 
  -1   3  47       37.90       36.62      6.26 o 
   0   3  47        0.06       -0.01      4.38 o 
   1   3  47       18.67        9.69      5.11 o 
  -5   4  47      384.06      410.04     16.19 o 
  -4   4  47        7.06        3.79      5.30 o 
  -3   4  47      106.21       86.93      8.77 o 
  -2   4  47      228.18      255.34     26.45 o 
  -1   4  47     1276.76     1263.32     37.96 o 
  -9   0  48      121.36      124.41     14.05 o 
  -8   0  48      116.68      111.53     13.01 o 
  -7   0  48      762.69      779.76     32.80 o 
  -6   0  48      126.55      150.42     14.49 o 
  -5   0  48      111.74      105.43     12.28 o 
  -4   0  48      218.33      223.79     19.60 o 
  -3   0  48       58.14       66.20      7.64 o 
  -2   0  48       24.31       22.94      6.98 o 
  -1   0  48      762.69      768.61     23.71 o 
   0   0  48     2363.20     2300.04     54.27 o 
   1   0  48      327.07      303.75     16.84 o 
   2   0  48      706.24      709.75     32.16 o 
  -8   1  48      202.48      214.59     12.88 o 
  -7   1  48       11.48       22.10      4.41 o 
  -6   1  48       10.47       12.35      4.05 o 
  -5   1  48        9.65       15.83      4.96 o 
  -4   1  48        0.07        4.41      3.79 o 
  -3   1  48      360.09      302.91     11.41 o 
  -2   1  48        0.28        5.94      5.02 o 
  -1   1  48        0.42       10.79      7.66 o 
   0   1  48      295.93      291.27     24.64 o 
   1   1  48       15.39       11.88      5.82 o 
   2   1  48       18.68       17.46      6.17 o 
  -8   2  48        1.95       10.43      4.96 o 
  -7   2  48        0.72       -3.78      4.33 o 
  -6   2  48       73.73       81.46      8.62 o 
  -5   2  48       57.32       56.41      7.35 o 
  -4   2  48      280.36      265.41     13.65 o 
  -3   2  48       50.03       35.93      6.58 o 
  -2   2  48       23.54       21.79      5.66 o 
  -1   2  48      150.38      156.25     12.31 o 
   0   2  48       37.84       26.98      6.71 o 
   1   2  48        0.14       14.43      6.12 o 
  -7   3  48        0.29        4.21      4.79 o 
  -6   3  48        0.00       -2.23      4.72 o 
  -5   3  48        9.90        4.07      5.08 o 
  -4   3  48       56.33       59.41      7.93 o 
  -3   3  48        0.12       -2.85      4.51 o 
  -2   3  48       20.48       20.90      6.31 o 
  -1   3  48       35.71       31.55      6.41 o 
   0   3  48       47.24       55.23      7.30 o 
  -8   1  49       23.56       25.76      5.95 o 
  -7   1  49      595.39      579.24     14.88 o 
  -6   1  49       11.66       14.07      4.23 o 
  -5   1  49       62.61       67.06      6.41 o 
  -4   1  49       30.12       34.08      5.12 o 
  -3   1  49       41.17       52.00      7.63 o 
  -2   1  49       76.41       67.72      8.48 o 
  -1   1  49      194.67      168.35     19.45 o 
   0   1  49      101.69       94.42      9.71 o 
   1   1  49      128.01      120.99     10.81 o 
  -7   2  49        0.68       -2.82      4.39 o 
  -6   2  49        0.96       -2.38      4.57 o 
  -5   2  49       48.40       51.74      8.90 o 
  -4   2  49      366.54      330.83     20.16 o 
  -3   2  49       62.05       67.60      9.03 o 
  -2   2  49      386.06      356.87     23.90 o 
  -1   2  49       82.85       76.06     16.90 o 
   0   2  49        2.17       -5.29      4.85 o 
  -6   3  49      109.12      108.97     13.35 o 
  -5   3  49       67.60       65.69      8.57 o 
  -4   3  49      129.08      146.09     11.31 o 
  -3   3  49       14.51       18.57      8.05 o 
  -2   3  49        2.10       -3.40      5.19 o 
  -1   3  49      196.28      158.50     11.80 o 
  -7   0  50       49.17       45.90     12.22 o 
  -6   0  50      901.46      847.62     31.57 o 
  -5   0  50       60.42       57.67     11.44 o 
  -4   0  50       34.66       46.62     11.14 o 
  -3   0  50      210.07      226.97     20.14 o 
  -2   0  50     1898.23     1808.11     64.19 o 
  -1   0  50       17.71       27.98      7.66 o 
   0   0  50      341.44      339.75     14.61 o 
  -7   1  50      205.64      208.41     11.93 o 
  -6   1  50       11.12       12.88      4.22 o 
  -5   1  50       68.83       58.47      6.04 o 
  -4   1  50       65.06       63.22      7.65 o 
  -3   1  50        0.01        4.39      5.22 o 
  -2   1  50        0.21       28.97      9.98 o 
  -1   1  50       88.38       61.74      8.64 o 
   0   1  50       15.60        8.77      7.12 o 
  -6   2  50       21.74       27.72      8.05 o 
  -5   2  50        0.85        3.43      4.95 o 
  -4   2  50        1.57        0.06      4.73 o 
  -3   2  50      107.34       99.27      9.40 o 
  -2   2  50        1.29       10.00      5.50 o 
  -1   2  50       48.79       51.80      8.44 o 
  -6   1  51       27.38       27.44      5.72 o 
  -5   1  51       19.56       11.76      6.02 o 
  -4   1  51       96.33       94.07     11.46 o 
  -3   1  51       10.73        4.59      5.53 o 
  -2   1  51      824.17      856.73     27.10 o 
  -1   1  51       56.60       88.47     25.04 o 
  -5   2  51      122.82      138.52     16.74 o 
  -4   2  51       12.95        8.95      5.48 o 
  -3   2  51        5.99        5.94      5.34 o 
  -5   0  52      245.82      266.17     17.53 o 
  -4   0  52      196.54      221.33     19.90 o 
  -3   0  52       87.56       94.96     13.80 o 
  -2   0  52       57.74       84.03     12.93 o 
  -4   1  52      307.84      314.82     19.10 o 
  -3   1  52       76.51       68.62      8.24 o 
                                                 
